# Supplementary material for: Stabilometric Correlates of Motor and Motor Imagery Expertise
Source: Front Hum Neurosci. 2022 Jan 13;15:741709. doi: 10.3389/fnhum.2021.741709 (PMC8792864; doi:10.3389/fnhum.2021.741709)
Supplement: Supplementary file 1 [file Data_Sheet_1.CSV]

SUJ_DSCR	ID	AGE	SEXE	TAILLE	POIDS	POINT	LAT	LATJ	GYM	EXP	HEURES	ARRET	SERIE	IVE	IVI	IMK	CONTROLE	SUJ	COND	TRIAL	SCORE	INDICE	SURFACE	LONGXY	LONGX	LONGY	XMOY	YMOY	LFS	VITMOY	PENTE	SUJ_FREQ	COND_FREQ	FREQ	WX_FREQ	WY_FREQ	SUJ_INT	GROUP_INT	TEST_INT	COND_INT	ESSAI_INT	SCORE_INT	INDICE_INT	SURFACE_INT	LONGXY_INT	LONGX_INT	LONGY_INT	XMOY_INT	YMOY_INT
S01	Calma	23	M	177	73	43	G	D	1	3	2	0	8	19	17	40	63	S01	STATION	E1		1.88	205.9	188.79	131	106.3	9.97	-60.48	0.4	16.63	20.44	S01	STATION	F1	87.59	64.56	S01	EXP	PRE	STATION	E1		1.12	112.5	130.52	60.2	103.6	-5.66	-38.33
S02	Berbe	23	M	169	64	42	D	D	0	0	0	0	22	37	24	12	511	S01	CONTROLE	E1		1.47	117	176.54	96.5	129.3	2.61	-56.84	0.41	15.88	76.83	S01	STATION	F2	11.65	34.5	S01	EXP	POST	STATION	E1		1.01	49.1	130.77	63.2	101.6	-3.02	-44.05
S03	Casor	23	F	165	53	39	D	G	0	0	0	0	7	46	31	43	15	S01	REEL	E1	4	4.05	1623	934.27	539.4	651.9	83.47	-27.4	0.64	65.5	27.08	S01	STATION	F3	0.65	0.88	S01	EXP	PRE	PREF	E1	3	4.72	2032.5	1977.26	1363	1166.5	84.41	-11.37
S04	Chaaz	28	F	150	48	36	D	G	0	0	0	0	1	31	28	27	127	S01	REEL	E2	3	4.57	2562.8	965	571.1	660.9	80.18	-14.76	0.31	67.06	14.15	S01	STATION	F4	0.11	0.06	S01	EXP	PRE	PREF	E2	3	4.89	2267.7	2081.85	1343.4	1279.4	85.98	-5.17
S05	Clama	17	F	160	50	38	D	D	1	12	4	0	3	24	32	40	127	S01	REEL	E3	3	4.92	4020.7	1216.64	714.2	821.4	83.04	-20.51	0.12	84.69	19	S01	CONTROLE	F1	63.27	84.03	S01	EXP	PRE	PREF	E3	2	4.8	2609.8	1833.24	1167.8	1179.4	89.22	-10.73
S06	Comce	22	F	165	48	37	D	D	0	0	0	0	13	54	21	34	31	S01	REEL	E4	4	4.69	2856.9	1194.01	688.1	823.1	86.09	-16.88	0.31	82.75	20.92	S01	CONTROLE	F2	36.03	15.48	S01	EXP	PRE	PREF	E4	2	4.68	2943.7	1398	920.5	866	91.03	-11.64
S07	Dumke	22	F	155	55	36	D	D	1	8	4	3	18	30	22	30	63	S01	IMV	E1	4	1.22	110.4	150.41	88.3	103.1	10.69	-60.56	0.35	14.28	53.42	S01	CONTROLE	F3	0.58	0.46	S01	EXP	POST	PREF	E1	2	3.96	983	1233.62	847.1	734.7	79.34	-21.93
S08	Gaycy	30	M	172	80	41	D	G	0	0	0	0	2	43	25	33	31	S01	IMV	E2	4	0.62	42.9	105.93	70.7	63.9	7.82	-62.81	0.26	10.94	118.94	S01	CONTROLE	F4	0.13	0.03	S01	EXP	POST	PREF	E2	2	4.38	1108	1732.55	1264.2	958.6	84.9	-23.75
S09	Gench	18	M	180	64	44	G	G	1	12	4	0	2	23	38	37	127	S01	IMV	E3	5	1.1	82.8	138.62	91.4	82.5	9.2	-69.76	0.33	14.23	60.32	S01	REEL	F1	60.59	61.61	S01	EXP	POST	PREF	E3	2	4.22	1197	1431.06	974.2	863.9	84.77	-24.87
S10	Gilbe	25	M	175	65	42	D	F	0	0	0	0	23	23	17	40	127	S01	IMV	E4	5	1.59	225.8	133.86	84.8	83.1	-4.03	-63.99	0.28	13.4	122.03	S01	REEL	F2	34.73	35.13	S01	EXP	POST	PREF	E4	2	4.49	1822.9	1632.89	1095.3	980.8	87.63	-21.58
S11	Grace	26	M	186	90	44	D	D	0	0	0	0	3	36	31	35	63	S01	IMK	E1	2	1.21	87.8	156.31	64.8	129.9	1.83	-57.58	0.37	14.48	118.42	S01	REEL	F3	4.44	3.06	S01	EXP	PRE	NPREF	E1	2	4.72	2032.5	1977.26	1363	1166.5	84.41	-11.37
S12	Magra	26	M	175	65	42	D	G	0	0	0	0	4	31	29	33	127	S01	IMK	E2	3	1.02	65.5	142.18	89.8	86.7	4.64	-62.34	0.34	13.66	158.65	S01	REEL	F4	0.24	0.21	S01	EXP	PRE	NPREF	E2	2	4.89	2267.7	2081.85	1343.4	1279.4	85.98	-5.17
S13	Merlu	25	F	163	48	39	G	G	0	0	0	0	24	33	36	25	15	S01	IMK	E3	3	1.78	161.9	158.8	77.7	120.2	-1.32	-56.29	0.35	15.09	89.95	S01	REEL	F1	87.36	36.68	S01	EXP	PRE	NPREF	E3	2	4.8	2609.8	1833.24	1167.8	1179.4	89.22	-10.73
S14	Piech	24	F	173	73	38	D	D	0	0	0	0	15	34	38	48	31	S01	IMK	E4	3	0.88	68.5	98.35	59.7	64.5	6.19	-58.11	0.24	10.76	94.43	S01	REEL	F2	10.52	56.13	S01	EXP	PRE	NPREF	E4	3	4.68	2943.7	1398	920.5	866	91.03	-11.64
S15	Priop	20	F	166	55	38	D	D	0	0	0	0	8	18	24	28	63	S02	STATION	E1		0.83	75	133.99	76.3	90.4	7.76	-40.55	0.32	11.61	97.96	S01	REEL	F3	1.98	6.62	S01	EXP	POST	NPREF	E1	2	3.96	983	1233.62	847.1	734.7	79.34	-21.93
S16	Ravro	28	M	181	90	45	D	D	0	0	0	0	10	42	29	30	15	S02	CONTROLE	E1		0.4	31.9	94.57	47	71.8	7.11	-43.18	0.23	9.31	85.93	S01	REEL	F4	0.14	0.57	S01	EXP	POST	NPREF	E2	2	4.38	1108	1732.55	1264.2	958.6	84.9	-23.75
S17	Thira	26	F	166	60	38	D	D	1	18	4	0	18	16	30	27	127	S02	REEL	E1	3	4.56	3035.6	1258.11	896.7	704.3	79.76	-27.58	0.28	87.05	58.41	S01	REEL	F1	85.56	50.07	S01	EXP	POST	NPREF	E3	2	4.22	1197	1431.06	974.2	863.9	84.77	-24.87
S18	Tisso	17	F	164	60	39	G	D	1	4	4	0	3	33	19	30	127	S02	REEL	E2	4	4.34	1793.3	1196.01	817.8	729.4	81.76	-25.5	0.72	83.69	34.21	S01	REEL	F2	11.96	43.91	S01	EXP	POST	NPREF	E4	2	4.49	1822.9	1632.89	1095.3	980.8	87.63	-21.58
S19	Ambqu	23	M	179	90	44	G	G	1	14	4	3	20	26	23	40	127	S02	REEL	E3	4	4.55	3098.9	1167.09	732.3	746.8	82.76	-10.47	0.25	81.37	38.05	S01	REEL	F3	2.27	5.3	S02	EXP	PRE	STATION	E1		0.82	70.4	100.53	56	72.6	-1.77	-31.31
S20	Moyco	25	M	170	68	42	D	D	1	11	3	0	3	27	16	29	31	S02	REEL	E4	4	4.36	1819.8	1286.12	783.7	857.1	82.76	-14.6	0.76	88.7	66.21	S01	REEL	F4	0.21	0.72	S02	EXP	POST	STATION	E1		0.82	40.7	107.51	57	81.1	-26.63	-75
S21	Beldo	17	F	161	56	39	D	D	1	8	4	0	23	27	31	33	7	S02	IMV	E1	2	0.56	49	116.19	61.8	88	7.89	-39.02	0.28	10.48	145.86	S01	REEL	F1	82.66	36.77	S02	EXP	PRE	PREF	E1	2	4.36	1035.1	1472.41	842.1	1111.3	98.71	-2.01
S22	Balra	17	F	157	58	38	D	D	1	14	3	0	7	27	29	27	63	S02	IMV	E2	3	0.76	46.4	138.18	67.2	106.1	11.22	-44.05	0.34	12.1	108.26	S01	REEL	F2	14.49	53.42	S02	EXP	PRE	PREF	E2	3	4.92	5563	1500.52	786	1158.8	86.57	0.75
S23	Rahti	15	M	173	66	44	D	D	1	5	4	0	11	26	27	16	15	S02	IMV	E3	3	0.64	33.4	108.92	53.7	85.2	9.49	-41.3	0.27	10.27	94.88	S01	REEL	F3	2.62	9.23	S02	EXP	PRE	PREF	E3	3	4.86	3193.5	1567.98	885.5	1167.6	92.56	-1.68
S24	Roqni	23	M	173	68	42	G	G	1	3	3	0	10	30	22	22	31	S02	IMV	E4	3	0.52	28.3	83.65	35	68.8	7.21	-42.87	0.21	8.72	89.85	S01	REEL	F4	0.23	0.58	S02	EXP	PRE	PREF	E4	3	5.06	4961.5	1525.57	845.4	1166.2	85.18	7.95
S25	Girdi	19	F	164	70	37	D	G	1	9	5	0	17	38	26	16	63	S02	IMK	E1	5	0.11	18.2	94.51	52.3	69.7	9.06	-36.29	0.24	8.75	56.04	S01	IMV	F1	92.46	77.89	S02	EXP	POST	PREF	E1	3	4.95	2457.5	1566.32	878.8	1249.3	33.85	-88.81
S26	Julbe	23	M	170	56	41	D	D	0	0	0	0	16	36	25	14	127	S02	IMK	E2	5	0.21	22.6	95.52	50.4	72.6	8.5	-40.3	0.24	9.22	84.89	S01	IMV	F2	7	21.27	S02	EXP	POST	PREF	E2	3	4.84	1563	1481.31	819.2	1198.5	36.61	-93.73
S27	Youch	24	M	181	82	43	D	D	0	0	0	0	7	35	19	25	63	S02	IMK	E3	5	0.25	25.5	81.45	42.6	61.1	7.68	-39.65	0.2	8.24	92.08	S01	IMV	F3	0.5	0.79	S02	EXP	POST	PREF	E3	3	5.06	1151.5	1647.55	961.8	1296.4	42.91	-99.41
S28	Zucvi	26	F	172	75	39	G	D	0	0	0	0	18	55	29	18	31	S02	IMK	E4	5	0.35	31.2	98.74	47.7	77	5.22	-39.98	0.24	9.18	92.65	S01	IMV	F4	0.04	0.05	S02	EXP	POST	PREF	E4	2	4.68	1305.3	1346.36	747.9	1079	37.93	-97.61
																		S03	STATION	E1		1.09	102.3	135.71	88.8	84.4	9.46	-43.65	0.32	12.01	21.8	S01	IMV	F1	83.88	87.77	S02	EXP	PRE	NPREF	E1	3	4.54	3347.3	1172	645.9	849.1	-71.52	-6.16
																		S03	CONTROLE	E1		0.39	55.2	98.62	55.6	68.4	8.6	-44.29	0.24	9.55	142.03	S01	IMV	F2	13.75	11.9	S02	EXP	PRE	NPREF	E2	3	4.87	4404.3	1591.72	861.3	1178.1	-77.35	-5.52
																		S03	REEL	E1	3	4.43	2610.4	1254.21	681.6	898.3	-67.75	-32.75	0.39	87.9	151.66	S01	IMV	F3	2.17	0.3	S02	EXP	PRE	NPREF	E3	2	5.09	4119.2	1947.86	1147.5	1400.4	-85.87	-0.94
																		S03	REEL	E2	3	4.47	1930.8	1008.48	636.4	655.2	-71.42	-27.74	0.54	70.75	166.64	S01	IMV	F4	0.21	0.03	S02	EXP	PRE	NPREF	E4	3	4.81	3642	1646.63	918.9	1164.7	-77.55	-3.78
																		S03	REEL	E3	3	4.76	2593.3	1076.65	666.9	704.2	-72.23	-31.68	0.34	75.5	166.21	S01	IMV	F1	72.95	94.18	S02	EXP	POST	NPREF	E1	3	4.14	1473.8	909.94	465.5	688.8	-74.29	-21.16
																		S03	REEL	E4	3	4.57	2860	923.64	566.1	603.7	-66.73	-32.14	0.24	64.84	164.85	S01	IMV	F2	25.52	5.45	S02	EXP	POST	NPREF	E2	3	4.27	2173.4	1058.81	635.5	737.2	-79.75	-3.96
																		S03	IMV	E1	4	0.46	42.7	99.21	55.5	70.2	2.82	-38.92	0.24	9.27	117.84	S01	IMV	F3	1.4	0.34	S02	EXP	POST	NPREF	E3	2	4.38	1627.8	1151.52	683	806.9	-81.31	2.35
																		S03	IMV	E2	4	0.14	30.8	84.63	49	58	3.13	-44.6	0.21	8.82	7.5	S01	IMV	F4	0.13	0.02	S02	EXP	POST	NPREF	E4	2	4.35	1786.6	1081.83	526.7	839.3	-78.49	-4.35
																		S03	IMV	E3	4	0.36	34.6	103.16	55.7	75.1	0.71	-52.09	0.25	10.17	160.66	S01	IMV	F1	95.1	96.97	S03	EXP	PRE	STATION	E1		0.9	113.7	100.27	48.2	77.3	-4.24	-15.72
																		S03	IMV	E4	4	0.3	35.6	86.75	45.1	65.4	8.26	-42.25	0.21	8.69	110.63	S01	IMV	F2	4.39	2.88	S03	EXP	POST	STATION	E1		1.28	251.3	144.9	82.2	103.3	5.32	-19.77
																		S03	IMK	E1	5	0.9	87.5	115.01	64.8	79.9	5.89	-54.62	0.27	11.08	37.44	S01	IMV	F3	0.47	0.14	S03	EXP	PRE	PREF	E1	3	4.73	3533.9	1497.16	923	996.8	83.59	8.26
																		S03	IMK	E2	5	0.24	24.8	85.44	47.8	59.9	8.92	-34.89	0.21	7.99	135.15	S01	IMV	F4	0.03	0.01	S03	EXP	PRE	PREF	E2	3	4.91	2788.7	1647.69	1188.1	909	83.52	1.84
																		S03	IMK	E3	5	0.51	43.4	113.56	60.1	83.1	0.18	-41.13	0.28	10.16	52.44	S01	IMK	F1	92.19	53.43	S03	EXP	PRE	PREF	E3	3	4.58	3016.8	1363.74	846.6	905	88.98	0.7
																		S03	IMK	E4	5	1.08	76.7	121.85	72.8	80.4	9.18	-40.85	0.29	10.75	53.5	S01	IMK	F2	7.46	45.59	S03	EXP	PRE	PREF	E4	2	4.56	2486.5	1408.18	883.9	927.7	86.75	5.59
																		S04	STATION	E1		1.52	150.3	210.97	127.4	139	-7.07	-22.77	0.47	15.55	45.51	S01	IMK	F3	0.32	0.95	S03	EXP	POST	PREF	E1	3	4.81	3502.5	1557.8	1019.2	979.7	86.28	-6.95
																		S04	CONTROLE	E1		2.24	332.6	266.87	159.8	183.6	-3.59	-23.61	0.52	19.01	64.46	S01	IMK	F4	0.03	0.03	S03	EXP	POST	PREF	E2	3	4.59	2508.2	1506.95	972.7	986.9	83.5	-3.62
																		S04	REEL	E1	3	4.57	2148.1	1641.36	865.8	1204.5	-68.45	-4.72	0.74	111.59	132.94	S01	IMK	F1	91.91	71.42	S03	EXP	POST	PREF	E3	3	4.8	3068.6	1902.92	992.4	1387.3	82.47	4.74
																		S04	REEL	E2	3	5.42	4506.1	2162.25	1248.9	1472.3	-60.89	-11.17	0.15	144.92	175.96	S01	IMK	F2	7.31	27.2	S03	EXP	POST	PREF	E4	2	4.49	1516.9	1695.85	1132.1	1057.3	90.96	-2.92
																		S04	REEL	E3	3	4.23	1171.6	1518.26	1043.1	923	-79.48	-6.5	1.5	107.21	18.08	S01	IMK	F3	0.74	1.32	S03	EXP	PRE	NPREF	E1	2	4.35	2287	1152.45	690.2	775.3	-85.93	3.77
																		S04	REEL	E4	4	4.12	1210.2	1309.35	804.4	875.3	-80.52	1.28	1.26	90.82	145.01	S01	IMK	F4	0.04	0.05	S03	EXP	PRE	NPREF	E2	2	4.67	2385.4	1615.08	921.1	1145.9	-85.22	-4.12
																		S04	IMV	E1	2	1.13	104.5	155.81	83.6	112.9	-3.89	-34.2	0.36	12.48	91.16	S01	IMK	F1	89.06	60.12	S03	EXP	PRE	NPREF	E3	3	4.81	2438.4	1862.67	1099.1	1278.4	-90.9	-8.03
																		S04	IMV	E2	2	1.42	112.4	203.51	126.7	134.5	-3.87	-34.59	0.47	15.59	41.53	S01	IMK	F2	10.45	38.45	S03	EXP	PRE	NPREF	E4	2	5.03	3643.5	1737.11	1059	1155.5	-88.75	-12.07
																		S04	IMV	E3	3	1.57	96.9	196.77	119.1	131.5	-2.64	-31.97	0.46	15.28	47.69	S01	IMK	F3	0.46	1.27	S03	EXP	POST	NPREF	E1	2	4.34	1480.3	1431.9	880.1	947.5	-80.56	-13.33
																		S04	IMV	E4	3	1.32	138.9	170.15	96.6	118.3	-3.76	-31	0.38	13.99	159.07	S01	IMK	F4	0.03	0.16	S03	EXP	POST	NPREF	E2	2	4.27	1279.9	1615.56	1002.6	1070.3	-89.69	-7.42
																		S04	IMK	E1	3	2.29	254.6	199.32	110	144.3	-3.46	-34.99	0.41	14.85	84.71	S01	IMK	F1	92.46	89.67	S03	EXP	POST	NPREF	E3	2	4.44	1804.4	1535.33	941.4	1014.4	-82.84	-11.8
																		S04	IMK	E2	2	1.55	134.3	192.43	98.8	142.6	-2.4	-29.4	0.44	14.16	16.7	S01	IMK	F2	7.01	9.67	S03	EXP	POST	NPREF	E4	2	4.39	1551.7	1614.4	974.9	1078.6	-86.1	-12.94
																		S04	IMK	E3	2	1.75	151.4	226.54	127.3	161.9	-1.77	-28.81	0.51	17.34	115.01	S01	IMK	F3	0.47	0.62	S04	EXP	PRE	STATION	E1		1.22	158.8	133.07	88.6	80.8	-14.26	-31.69
																		S04	IMK	E4	2	1.77	169.9	218.63	139.1	135.2	-3.4	-30.56	0.48	16.24	144.28	S01	IMK	F4	0.06	0.05	S04	EXP	POST	STATION	E1		0.83	93.1	111.11	64.2	76.5	-8.06	-31.84
																		S05	STATION	E1		1.17	101.9	138.76	78	97.1	-5.06	-42.31	0.32	11.79	80.11	S02	STATION	F1	80.2	79.34	S04	EXP	PRE	PREF	E1	3	4.62	2268.3	1194.78	760.3	759.9	76.01	-9.28
																		S05	CONTROLE	E1		0.84	70.7	124.23	68.2	88.6	-4.92	-52.36	0.3	12.05	151.15	S02	STATION	F2	19.47	20.27	S04	EXP	PRE	PREF	E2	3	4.21	1899.9	934.86	549.7	632.5	84.48	4.39
																		S05	REEL	E1	4	4.63	1676.8	1354.78	852.4	863	71.67	-17.02	0.89	93.06	24.05	S02	STATION	F3	0.29	0.33	S04	EXP	PRE	PREF	E3	3	4.39	2506.5	950.79	571.7	620	78.07	-2.36
																		S05	REEL	E2	3	4.66	2337.7	1467.32	837.4	1010.4	69.94	-17.35	0.57	99.09	179.02	S02	STATION	F4	0.05	0.06	S04	EXP	PRE	PREF	E4	2	4.56	3073.6	1107.07	604.4	775	75.84	-7.59
																		S05	REEL	E3	4	4.77	2655.2	1488.14	888.2	994.4	74.6	-13.79	0.45	101.55	13.12	S02	CONTROLE	F1	93.92	75.1	S04	EXP	POST	PREF	E1	2	4.58	3515.1	1081.14	621.1	740.4	76.23	-0.7
																		S05	REEL	E4	4	4.6	2373.4	1654.13	898.2	1159.4	68.21	-14.89	0.63	111.79	7.35	S02	CONTROLE	F2	5.82	24.1	S04	EXP	POST	PREF	E2	3	4.2	1475.3	931.47	545.2	640.4	78.32	2.52
																		S05	IMV	E1	4	0.54	41.3	98.89	60.2	64.1	-3.37	-49.44	0.24	10.12	125.5	S02	CONTROLE	F3	0.23	0.7	S04	EXP	POST	PREF	E3	3	4.43	2493.8	1048.36	567.8	744.5	77.15	0.45
																		S05	IMV	E2	5	0.37	32.5	87.8	45.5	65.5	-4.71	-45.16	0.22	8.71	90.32	S02	CONTROLE	F4	0.04	0.11	S04	EXP	POST	PREF	E4	2	4.7	3909	1225.79	666.2	873.2	77.23	-2.91
																		S05	IMV	E3	5	0.8	64.2	135.7	86.3	85.9	-5.53	-49.43	0.33	12.21	56.36	S02	REEL	F1	21.49	83.57	S04	EXP	PRE	NPREF	E1	3	4.56	3445.9	1238.5	768	796.2	-70.82	-16.52
																		S05	IMV	E4	5	0.34	37	116.11	60.7	84	-1.99	-44.65	0.28	10.72	4.87	S02	REEL	F2	73.2	14.11	S04	EXP	PRE	NPREF	E2	3	4.3	2323.1	1160.97	677.8	786.8	-74.8	-9.29
																		S05	IMK	E1	4	0.94	64.6	143.34	66.5	112.7	-7.27	-27.29	0.34	11.56	105.22	S02	REEL	F3	4.86	2.16	S04	EXP	PRE	NPREF	E3	3	4.37	1798.1	888.12	593.7	529.1	-77.77	-11.71
																		S05	IMK	E2	5	1.25	126.6	151.65	86.5	106.6	-2.1	-37.56	0.35	12.62	66.97	S02	REEL	F4	0.45	0.16	S04	EXP	PRE	NPREF	E4	3	4.37	2326.6	1067.3	643.9	712.8	-78.31	-1.23
																		S05	IMK	E3	5	1.13	93.9	134.13	65.1	103.3	-1	-46.15	0.31	11.73	76.51	S02	REEL	F1	42.27	61.61	S04	EXP	POST	NPREF	E1	2	4.42	2333.9	1249.51	779.3	794.1	-74.74	1.87
																		S05	IMK	E4	6	0.88	68.2	136.42	87	85	-1.01	-44.23	0.33	12.15	167.44	S02	REEL	F2	46.2	35.41	S04	EXP	POST	NPREF	E2	3	4.36	2795.3	1008.44	726.5	564	-79.54	-3
																		S06	STATION	E1		0.69	50.6	133.87	84.7	84.5	0.68	-29.17	0.32	10.69	146.03	S02	REEL	F3	11.04	2.55	S04	EXP	POST	NPREF	E3	3	4.55	2876.4	1075.04	748.7	605.3	-77.05	-7.32
																		S06	CONTROLE	E1		0.81	60.1	86.8	46.3	63.4	-6.88	-34.36	0.21	7.87	62.35	S02	REEL	F4	0.49	0.42	S04	EXP	POST	NPREF	E4	3	4.43	2467.3	1075.24	751.6	619.7	-83.12	9.26
																		S06	REEL	E1	4	4.07	1352.6	1257.1	727.6	870.7	76.63	-1.81	1.08	88.62	36.32	S02	REEL	F1	81.26	65.56	S05	EXP	PRE	STATION	E1		0.81	112.1	86.75	56.2	54.1	-2.51	-62.56
																		S06	REEL	E2	4	3.99	1124.8	1023.27	681.4	631.5	80.95	2.99	1.05	73.16	76.24	S02	REEL	F2	16.48	30.46	S05	EXP	POST	STATION	E1		0.86	79.9	101.1	75.2	55.3	4.85	-44.28
																		S06	REEL	E3	3	4.16	1239.1	1160.17	775.5	698.4	82.79	0.17	1.09	78.62	4.2	S02	REEL	F3	2.13	3.29	S05	EXP	PRE	PREF	E1	3	4.54	3024.8	1037.47	785.7	548.2	-82.71	-13.28
																		S06	REEL	E4	3	3.69	788.4	1071.11	701.5	666.6	78.28	9.85	1.44	73.55	68.92	S02	REEL	F4	0.13	0.7	S05	EXP	PRE	PREF	E2	3	4.59	2492.6	1015.49	684.9	628.9	-87.82	-19.61
																		S06	IMV	E1	4	0.85	80.3	105.45	68.5	64.2	10.92	-43.33	0.25	10.12	177.11	S02	REEL	F1	49.34	40.49	S05	EXP	PRE	PREF	E3	3	4.45	2555.9	901.44	588	555.3	-85.76	-16.05
																		S06	IMV	E2	3	0.71	73.6	97.29	67.2	56.5	-2.02	-30.41	0.23	8.37	151.34	S02	REEL	F2	46.3	52.81	S05	EXP	PRE	PREF	E4	3	4.38	2341.5	850	612	474.3	-87.29	-21.69
																		S06	IMV	E3	4	1.01	67.7	129.12	87.5	76.5	2.06	-40.38	0.31	11.25	154.95	S02	REEL	F3	4.16	6.04	S05	EXP	POST	PREF	E1	2	4.06	1929.1	967.35	693.9	551.9	-89.98	-11.06
																		S06	IMV	E4	3	1.33	128.9	112.11	78.1	61.9	0.02	-42.26	0.26	10.44	146.11	S02	REEL	F4	0.2	0.67	S05	EXP	POST	PREF	E2	3	4.14	1867.2	846.73	602.9	485.5	-88.67	-1.39
																		S06	IMK	E1	3	1.52	137.5	122.94	77.5	78.5	7	-43.43	0.28	10.57	139.75	S02	IMV	F1	72.31	64.79	S05	EXP	POST	PREF	E3	3	4.19	1996.3	856.14	580.2	520.4	-92	-4.91
																		S06	IMK	E2	3	1.18	164.1	129.41	84.9	78.3	-0.1	-36.26	0.29	10.84	44.07	S02	IMV	F2	26.78	34.32	S05	EXP	POST	PREF	E4	3	3.9	1374.5	920.07	592	611.7	-100.19	-11.91
																		S06	IMK	E3	2	1.3	103.1	123.65	68.1	88.2	4.22	-26.38	0.29	9.81	93.18	S02	IMV	F3	0.72	0.79	S05	EXP	PRE	NPREF	E1	3	4.64	2411.2	1186.86	752.9	777.7	88.44	-29.46
																		S06	IMK	E4	2	1.11	112	112.24	72.9	69.8	2.24	-17.81	0.26	8.78	173.89	S02	IMV	F4	0.19	0.11	S05	EXP	PRE	NPREF	E2	3	4.99	3203.8	1218.97	820.1	746	88.35	-14.9
																		S07	STATION	E1		0.72	44	142.03	72.1	105.7	6.69	-34.61	0.35	11.77	172.19	S02	IMV	F1	87.4	68.79	S05	EXP	PRE	NPREF	E3	3	4.81	3942.6	1062.1	703.2	668.8	86.41	-13.9
																		S07	CONTROLE	E1		0.91	32.2	166.23	67.6	137.1	2.45	-34.75	0.41	13.53	83	S02	IMV	F2	11.83	30.54	S05	EXP	PRE	NPREF	E4	3	4.72	2686.7	1179.24	791	694.1	87.97	-15.71
																		S07	REEL	E1	4	4.08	1485.8	702.29	481.1	407.2	80.57	0.4	0.54	50.34	41.65	S02	IMV	F3	0.67	0.59	S05	EXP	POST	NPREF	E1	3	4.38	2207.1	1062.14	641.6	749.1	77.93	-27.28
																		S07	REEL	E2	4	2.8	410.4	539.3	324.4	363	84.18	-4.51	0.98	39.96	59.05	S02	IMV	F4	0.1	0.08	S05	EXP	POST	NPREF	E2	3	4.28	2605.9	761.93	461.5	521.3	79.28	-22.65
																		S07	REEL	E3	4	3.91	1186.9	672.32	427.2	432	74.31	-10.27	0.66	47.88	36.38	S02	IMV	F1	75.52	82.22	S05	EXP	POST	NPREF	E3	2	4.37	2505.8	892.62	550.5	605.3	79.71	-25.84
																		S07	REEL	E4	4	4.24	2087.8	655.21	434.1	402.6	83.71	-5.45	0.31	45.72	24.33	S02	IMV	F2	23.43	16.59	S05	EXP	POST	NPREF	E4	3	4.13	1488.4	894.18	589.3	586	82.87	-27.7
																		S07	IMV	E1	4	1.06	51.7	167.01	67.4	139.2	3.85	-24.87	0.4	12.82	110.22	S02	IMV	F3	0.94	1.11	S06	EXP	PRE	STATION	E1		1.17	184.8	112.17	60.8	80.2	15.58	-48.79
																		S07	IMV	E2	5	0.53	23.7	144.54	72.8	108.6	7.79	-33.28	0.36	11.74	16.19	S02	IMV	F4	0.1	0.08	S06	EXP	POST	STATION	E1		0.98	152.9	94.48	53.7	67.1	-1.39	-44.91
																		S07	IMV	E3	5	0.78	28.9	135.22	68.8	105.2	7.22	-34.03	0.33	11.49	69.53	S02	IMV	F1	87.67	84.47	S06	EXP	PRE	PREF	E1	3	3.89	1728	921	550.4	644.2	-90.69	-22.35
																		S07	IMV	E4	5	1.46	77	137.55	59.7	113.2	1.74	-31.21	0.33	11.67	78.14	S02	IMV	F2	11.73	14.95	S06	EXP	PRE	PREF	E2	2	3.77	1083.4	913.09	563.2	616	-92.06	-4.24
																		S07	IMK	E1	3	1.12	92.3	144.33	61.2	117.3	11.58	-34.22	0.34	12.17	136.22	S02	IMV	F3	0.5	0.51	S06	EXP	PRE	PREF	E3	3	3.93	1317.9	932.49	530.1	665.2	-89.57	-8.69
																		S07	IMK	E2	4	1.02	87.5	133.41	59.1	107.8	13.45	-37.56	0.31	11.7	84.8	S02	IMV	F4	0.1	0.07	S06	EXP	PRE	PREF	E4	3	3.93	1315.4	906.06	513.7	682.4	-95.41	-3.52
																		S07	IMK	E3	3	1.41	138.6	144.69	84.7	100.9	19.44	-37.22	0.33	12.6	90.3	S02	IMK	F1	72.9	76.25	S06	EXP	POST	PREF	E1	3	3.85	908.1	957.92	510.5	748.8	-99.08	-5.02
																		S07	IMK	E4	4	1.25	109	126.92	65.7	95.1	12.36	-49.2	0.29	11.79	53.28	S02	IMK	F2	26.43	22.51	S06	EXP	POST	PREF	E2	3	3.66	975.2	842.49	470.5	614.3	-90.67	7.86
																		S08	STATION	E1		0.84	79.7	87.22	50.2	59.9	-9.44	-44.93	0.21	9.25	83.84	S02	IMK	F3	0.56	1.06	S06	EXP	POST	PREF	E3	3	3.75	979.7	852.54	446.4	655	-91.83	-1.58
																		S08	CONTROLE	E1		0.24	28.5	80.4	45.8	57	-1.93	-53.33	0.2	8.73	92.12	S02	IMK	F4	0.11	0.18	S06	EXP	POST	PREF	E4	3	3.63	1267.4	734.92	408.3	548.9	-92.97	-2.48
																		S08	REEL	E1	4	4.78	3372.7	1017.89	682.5	642.1	-74.69	-31.28	0.17	70.3	0.59	S02	IMK	F1	63.99	80.93	S06	EXP	PRE	NPREF	E1	3	3.95	1248.1	958.68	534.5	696.8	94.13	-10.7
																		S08	REEL	E2	4	4.49	2187.1	925.51	574.1	615.6	-75.75	-31.1	0.41	64.44	0.22	S02	IMK	F2	35.37	18.33	S06	EXP	PRE	NPREF	E2	3	3.66	1037.8	800.42	491.9	548.9	93.97	-14.67
																		S08	REEL	E3	4	4.24	1537	964.46	609.3	631.3	-80.82	-29.08	0.71	66.93	179.19	S02	IMK	F3	0.51	0.64	S06	EXP	PRE	NPREF	E3	2	3.68	1048.9	849.95	554.7	555.5	90.31	-17.21
																		S08	REEL	E4	4	4.3	1148	1006.26	647.6	657.3	-81.14	-32.55	1.01	69.57	11.56	S02	IMK	F4	0.13	0.11	S06	EXP	PRE	NPREF	E4	3	3.92	1372	895.9	534.1	619.7	92.5	-17.32
																		S08	IMV	E1	3	0.72	76.3	82.9	42.1	62.5	0.63	-64.38	0.2	9.73	25.91	S02	IMK	F1	86.63	86.89	S06	EXP	POST	NPREF	E1	3	3.42	796	723.61	401.2	538	90.79	-21.02
																		S08	IMV	E2	4	1.41	201.6	135.22	64.8	103.1	3.87	-64.24	0.29	13.77	166.39	S02	IMK	F2	12.97	12.36	S06	EXP	POST	NPREF	E2	2	4.53	2457.9	1265.87	658.4	945.9	85.29	-17.04
																		S08	IMV	E3	5	0.85	98.4	84.64	39	68	3.62	-62.65	0.2	9.82	16.79	S02	IMK	F3	0.3	0.66	S06	EXP	POST	NPREF	E3	3	3.45	561.5	800.59	486.7	555.2	84.99	-19.92
																		S08	IMV	E4	4	0.98	171.4	104.11	40.8	88.6	1.37	-60.52	0.23	11.08	149.28	S02	IMK	F4	0.1	0.09	S06	EXP	POST	NPREF	E4	3	3.56	764.5	874.38	538.7	585.1	88.93	-25.34
																		S08	IMK	E1	2	2	273.5	130.52	79.9	87.7	0.22	-59.88	0.26	12.91	116.7	S02	IMK	F1	89.41	90.74	S07	EXP	PRE	STATION	E1		0.34	50.9	92.37	46.8	69.3	5.81	-13.64
																		S08	IMK	E2	2	1.53	132.3	143.4	93.8	86.6	-0.46	-58.93	0.33	13.24	36.12	S02	IMK	F2	9.92	8.75	S07	EXP	POST	STATION	E1		0.63	87.9	92.57	49.9	68.2	2.68	-1.15
																		S08	IMK	E3	3	1.18	116.2	102.88	56.2	73.7	3.95	-63.47	0.24	11.82	113.31	S02	IMK	F3	0.49	0.41	S07	EXP	PRE	PREF	E1	3	3.65	1005.7	760.16	539.9	435.6	67.79	-15.68
																		S08	IMK	E4	4	1.28	161.2	101.37	64.8	61.6	-1.29	-63.34	0.23	10.79	43.36	S02	IMK	F4	0.18	0.1	S07	EXP	PRE	PREF	E2	3	3.72	975.4	746.1	502	456.2	77.63	-5.2
																		S09	STATION	E1		1.52	189.5	171.74	102.3	111.6	-3.69	-31.56	0.37	13.29	40.33	S03	STATION	F1	76.09	86.71	S07	EXP	PRE	PREF	E3	3	3.35	799.7	720.71	474.1	460.7	72.9	-3.01
																		S09	CONTROLE	E1		1.2	104.6	171.7	99.5	116.7	-4.05	-39.51	0.4	14.22	86.39	S03	STATION	F2	23.51	12.91	S07	EXP	PRE	PREF	E4	3	3.48	797.7	636.93	429.5	397.6	72.55	-4.01
																		S09	REEL	E1	4	4.86	3958.7	1347.55	853.2	868.9	-84.22	-13.95	0.14	91.17	8.48	S03	STATION	F3	0.35	0.31	S07	EXP	POST	PREF	E1	3	2.73	210	482.19	301.6	334.4	66.96	-27.29
																		S09	REEL	E2	3	4.77	3570.7	1457.21	850.7	1028.2	-82.29	-3.91	0.21	99.15	176.86	S03	STATION	F4	0.05	0.07	S07	EXP	POST	PREF	E2	3	3.03	261.8	557.24	322.3	405.7	68.12	-25.66
																		S09	REEL	E3	4	3.78	907.5	1024.66	594.6	712.7	-86.07	-19.57	1.25	73.41	63.27	S03	CONTROLE	F1	92.83	82.17	S07	EXP	POST	PREF	E3	3	0.92	773.3	737.88	453.1	525.9	66.59	-17.14
																		S09	REEL	E4	3	4.4	2329.5	1208.41	735.8	823.4	-87.16	-14.82	0.47	82.29	13.29	S03	CONTROLE	F2	7.03	17.5	S07	EXP	POST	PREF	E4	3	3.53	497.8	703.14	418.9	515.9	65.31	-15.49
																		S09	IMV	E1	5	1.54	215.9	178.6	99.4	124.3	-5.9	-43.23	0.38	14.76	62.93	S03	CONTROLE	F3	0.12	0.24	S07	EXP	PRE	NPREF	E1	3	4.55	2245	949.3	614.2	606	-78.97	-1.4
																		S09	IMV	E2	3	1.52	165.1	168.56	91.4	118.5	-6.41	-43.44	0.37	14.7	116.2	S03	CONTROLE	F4	0.02	0.1	S07	EXP	PRE	NPREF	E2	3	3.75	1178.1	742.16	454.5	482.2	-76.31	3.93
																		S09	IMV	E3	4	1.57	238.4	176.63	104.8	118.5	-4.96	-40.62	0.37	15.08	83.18	S03	REEL	F1	73.55	33.64	S07	EXP	PRE	NPREF	E3	3	4.25	1336.8	773.31	512	473.5	-74.47	0.38
																		S09	IMV	E4	3	1.94	276.8	166.38	85.2	125.3	-12.72	-45.55	0.34	14.07	107.26	S03	REEL	F2	20.38	59.42	S07	EXP	PRE	NPREF	E4	3	3.72	1126.7	661.02	473.1	364	-77.31	3.33
																		S09	IMK	E1	3	1.34	107.6	156.91	100.6	99.2	-8.75	-28.15	0.36	12.83	137.97	S03	REEL	F3	5.5	5.29	S07	EXP	POST	NPREF	E1	3	3.16	591.9	650.14	454.4	379.4	-72.94	-7.33
																		S09	IMK	E2	2	2.06	230.3	163.67	85.3	122.2	-10.77	-19.08	0.34	13.23	94.17	S03	REEL	F4	0.58	1.64	S07	EXP	POST	NPREF	E2	3	3.55	786.2	749.85	522.7	450.6	-74.9	2.35
																		S09	IMK	E3	4	1.82	195.3	160.1	90.5	111.7	-8.36	-26.69	0.35	12.95	121.35	S03	REEL	F1	79.28	46.39	S07	EXP	POST	NPREF	E3	3	3.73	749.9	695.57	461	429.8	-72.59	3.94
																		S09	IMK	E4	4	1.75	165.9	158.17	106.1	97.1	-14.53	-31.87	0.35	13.26	133.29	S03	REEL	F2	17.62	45.49	S07	EXP	POST	NPREF	E4	3	3.43	922.9	651.17	411.8	417.7	-75.95	2.97
																		S10	STATION	E1		1.05	105.3	138.29	81.6	95.4	-1.22	-22.29	0.32	10.84	97.14	S03	REEL	F3	2.68	6.66	S08	EXP	PRE	STATION	E1		1.53	101	171.29	85.8	131.1	6.3	-28.05
																		S10	CONTROLE	E1		0.51	27.5	118.34	49.5	96.7	-5.52	-7.73	0.29	8.47	85.7	S03	REEL	F4	0.43	1.46	S08	EXP	POST	STATION	E1		0.87	76.9	137.56	67.9	106.8	6.45	-29.23
																		S10	REEL	E1	3	5.1	7108.5	1559.32	827.4	1125.7	-82.7	-7.24	0.01	105.91	100.49	S03	REEL	F1	89.07	38.76	S08	EXP	PRE	PREF	E1	3	4.1	981.1	1348.91	940.2	784.8	-79.61	-9.55
																		S10	REEL	E2	2	4.61	2687.8	1341.51	704.6	1000.6	-87.4	9.8	0.39	91.99	83.94	S03	REEL	F2	8.71	54.14	S08	EXP	PRE	PREF	E2	3	4.58	1589.4	1386.32	889.7	856	-83.32	4.83
																		S10	REEL	E3	3	4.25	1986.7	1122.68	648.5	831.5	-90.74	14.68	0.58	76.19	169.63	S03	REEL	F3	1.88	4.67	S08	EXP	PRE	PREF	E3	3	4.87	2180.9	1528.58	1096.8	859	-81.28	-4.25
																		S10	REEL	E4	1	4.92	4142.9	1521.82	649.5	1260.7	-85.65	8.92	0.14	102.12	113.58	S03	REEL	F4	0.33	2.43	S08	EXP	PRE	PREF	E4	3	4.38	1519.4	1395.75	1006.2	757.2	-87.18	-4.34
																		S10	IMV	E1	3	0.53	39.8	100.15	50.6	76.6	-4.24	-14.54	0.24	7.93	142.33	S03	REEL	F1	88.6	63.53	S08	EXP	POST	PREF	E1	3	3.93	846.4	1294.47	774.5	876	-75.91	-25.79
																		S10	IMV	E2	4	0.95	89.4	103.01	53.2	78	-5.41	-21.78	0.24	8.43	159.12	S03	REEL	F2	9.2	28.73	S08	EXP	POST	PREF	E2	3	4.23	1358.2	1353.79	842.2	887	-85.32	5.71
																		S10	IMV	E3	4	0.86	101.6	104.6	46.7	83.3	-6.41	-25.23	0.24	8.67	111.41	S03	REEL	F3	1.92	6.75	S08	EXP	POST	PREF	E3	3	4.53	1731.4	1571.77	1051.2	938.9	-82.6	-5.34
																		S10	IMV	E4	5	0.64	41.8	91.66	36.4	77.9	-2.05	-24.56	0.22	7.41	64.17	S03	REEL	F4	0.28	0.98	S08	EXP	POST	PREF	E4	3	4.45	1624	1378.27	839.7	911.5	-81.35	-2.46
																		S10	IMK	E1	3	1.05	94	108.73	64	77	-9.75	-20.35	0.25	8.72	169.45	S03	IMV	F1	81.16	91.02	S08	EXP	PRE	NPREF	E1	3	4.26	1689.6	1221.56	835.1	732.1	87.23	-17.97
																		S10	IMK	E2	4	1.58	171.9	148.35	84.9	107.7	-19.46	-23.73	0.33	11.64	135.77	S03	IMV	F2	18.42	8.62	S08	EXP	PRE	NPREF	E2	3	4.2	1053.5	1369.14	947.6	806.7	86.45	-4.45
																		S10	IMK	E3	5	0.99	72.1	115.99	55	92.9	-12.37	-23.62	0.28	9.49	140.08	S03	IMV	F3	0.34	0.28	S08	EXP	PRE	NPREF	E3	3	4.44	2282.7	1342.03	857.5	861.7	87.19	-7.17
																		S10	IMK	E4	5	1.96	296.5	159	85	119.5	-18.14	-27.3	0.32	12.74	162.85	S03	IMV	F4	0.07	0.07	S08	EXP	PRE	NPREF	E4	3	4.71	2131.6	1531.56	989.6	959.2	87.87	-0.4
																		S11	STATION	E1		1.48	124.6	200.03	115.1	143	3.32	-55.5	0.46	17.14	47.31	S03	IMV	F1	89.38	71.75	S08	EXP	POST	NPREF	E1	3	4.31	1498	1423.24	837.4	985	81.51	-0.4
																		S11	CONTROLE	E1		1.49	73.5	216.17	101.7	170.6	10.03	-42.4	0.51	17.46	103.38	S03	IMV	F2	10.38	25.64	S08	EXP	POST	NPREF	E2	3	4.08	874.5	1458.5	964.9	908.2	93.96	6.98
																		S11	REEL	E1	4	4.73	2823.5	1165.68	749	736.2	82.51	-22.11	0.31	81.02	13.42	S03	IMV	F3	0.21	1.64	S08	EXP	POST	NPREF	E3	3	4.51	1641.8	1298.12	810.1	839.2	82.05	2.33
																		S11	REEL	E2	4	4.56	2445.7	1227.83	783.9	800.9	89.59	-13.68	0.44	83.88	0.19	S03	IMV	F4	0.03	0.97	S08	EXP	POST	NPREF	E4	3	4.31	1352.1	1432.54	910.5	922.7	80.33	9.33
																		S11	REEL	E3	4	4.69	1741.7	1045.86	654.3	685.5	93.78	-8.44	0.66	72.18	14.28	S03	IMV	F1	86.07	61.42	S09	CTRL	PRE	STATION	E1		0.61	57.7	92.22	65.3	51.8	-19.11	2.54
																		S11	REEL	E4	2	4.68	4214.8	1302.06	715.5	923.5	88.98	-6.89	0.11	89.05	18.25	S03	IMV	F2	13.64	36.34	S09	CTRL	POST	STATION	E1		0.96	114.6	135.17	71.9	97.7	-7.9	-53.22
																		S11	IMV	E1	3	1.81	152.7	175.43	89.6	134	10.06	-38.34	0.39	15.02	67.23	S03	IMV	F3	0.24	1.87	S09	CTRL	PRE	PREF	E1	3	4.43	1399.1	832.94	570.2	516	-85.51	-18.62
																		S11	IMV	E2	4	2.01	189.1	158.51	80.1	120	10.21	-27.61	0.34	13.32	52.89	S03	IMV	F4	0.05	0.37	S09	CTRL	PRE	PREF	E2	3	4.18	1626.4	804.06	592.8	405	-87.59	-11.35
																		S11	IMV	E3	3	1.51	100.8	183.12	101	130.6	11.14	-34.53	0.43	15.04	70.1	S03	IMV	F1	96.19	86.25	S09	CTRL	PRE	PREF	E3	3	4.21	1389.9	864.2	582	516.9	-87.3	-16.18
																		S11	IMV	E4	4	1.35	107.9	173.05	104.9	116.2	5.28	-34.86	0.4	14.03	72.68	S03	IMV	F2	3.55	13.16	S09	CTRL	PRE	PREF	E4	3	4.33	1724.9	861.06	576.4	527	-85.48	-10.03
																		S11	IMK	E1	5	1.73	175.5	163.21	89	118.2	9.95	-34.82	0.36	13.6	34.69	S03	IMV	F3	0.22	0.46	S09	CTRL	POST	PREF	E1	3	4.55	2497.2	860.28	625.6	477.6	-72.2	-19.08
																		S11	IMK	E2	5	1.9	179.6	172.45	94.1	126.1	17.84	-38.83	0.38	14.46	29.62	S03	IMV	F4	0.04	0.12	S09	CTRL	POST	PREF	E2	3	3.89	1370.9	657.94	456.6	385	-72.95	-17.66
																		S11	IMK	E3	3	2.47	302.3	240.36	121.4	182.8	9.63	-32.99	0.48	19.06	58.62	S03	IMK	F1	94.29	89.56	S09	CTRL	POST	PREF	E3	3	3.8	851.7	718.45	489.7	439.5	-74.87	-14.85
																		S11	IMK	E4	4	2.92	383.6	284.16	148.6	218.3	13.62	-25.04	0.53	22.67	74.52	S03	IMK	F2	5.51	10	S09	CTRL	POST	PREF	E4	3	3.84	997.9	629.22	441.1	363.4	-77.28	-16.86
																		S12	STATION	E1		0.53	57.9	114.55	62.7	84	-3.54	-13.05	0.28	8.55	74.55	S03	IMK	F3	0.17	0.36	S09	CTRL	PRE	NPREF	E1	3	4	1297.4	807.91	577.9	451.8	85.8	-2.06
																		S12	CONTROLE	E1		0.47	69.1	102.94	57.1	73.6	-1.28	-13.53	0.25	7.75	50.68	S03	IMK	F4	0.04	0.08	S09	CTRL	PRE	NPREF	E2	3	3.97	1003.6	814.19	591.6	447.9	91	2.7
																		S12	REEL	E1	4	4.46	2320.6	1296.74	818.8	852.5	-83.49	-1.38	0.51	88.12	160.17	S03	IMK	F1	86.66	86.01	S09	CTRL	PRE	NPREF	E3	3	4.06	1274	863.68	607.5	502.3	86.85	2.85
																		S12	REEL	E2	4	4.78	4000.1	1193.08	743.5	801.9	-87.76	2.74	0.12	81.73	163.31	S03	IMK	F2	12.77	13.01	S09	CTRL	PRE	NPREF	E4	3	4.78	3320.3	913.89	594.5	562.7	82.02	6.99
																		S12	REEL	E3	4	4.54	3522	936.09	605.6	608.5	-86.92	2.53	0.14	64.04	152.55	S03	IMK	F3	0.43	0.74	S09	CTRL	POST	NPREF	E1	3	4.14	1892.2	738.46	431.7	515.3	79.92	-5.52
																		S12	REEL	E4	4	4.54	3522	936.09	605.6	608.5	-86.92	2.53	0.14	64.04	152.55	S03	IMK	F4	0.15	0.24	S09	CTRL	POST	NPREF	E2	3	4.49	2824.2	884.42	595.7	536.9	76.78	-6.46
																		S12	IMV	E1	4	0.45	61.9	111.13	61.9	80	-4.89	-24.91	0.27	9.02	143.12	S03	IMK	F1	66.8	67.39	S09	CTRL	POST	NPREF	E3	3	4.1	1387.1	657.98	441.6	396.4	80.08	-8.87
																		S12	IMV	E2	3	0.63	46.7	97.63	50.6	72.5	-4.15	-29.55	0.24	8.32	104.99	S03	IMK	F2	32.96	31.73	S09	CTRL	POST	NPREF	E4	3	4.29	2103.4	739	500.4	447.8	78.79	-8.08
																		S12	IMV	E3	3	0.42	46	92.17	46.8	70.2	-3.4	-27.89	0.22	8	39.27	S03	IMK	F3	0.2	0.72	S10	CTRL	PRE	STATION	E1		1.21	108.5	178.78	128.6	97.7	7.24	-17.64
																		S12	IMV	E4	4	1.01	106.2	101.61	54.8	74.6	-4.34	-30.59	0.24	9.37	67	S03	IMK	F4	0.04	0.16	S10	CTRL	POST	STATION	E1		1.26	95.3	157.05	117.9	80.8	-3.52	-40.62
																		S12	IMK	E1	5	0.67	94	97.5	50.2	72.3	-5.18	-29	0.23	8.54	59.03	S03	IMK	F1	49.84	81.91	S10	CTRL	PRE	PREF	E1	2	4.35	1560.2	1450.22	958.5	900	81.96	-5.37
																		S12	IMK	E2	5	0.72	95.2	102.14	64.3	66	-2.59	-27.12	0.24	8.86	155.59	S03	IMK	F2	49.5	17.03	S10	CTRL	PRE	PREF	E2	3	4.79	3444.7	1245.47	816.8	793.2	85.05	0.16
																		S12	IMK	E3	5	1.56	221.8	123.47	67.5	87.3	-5.32	-41.98	0.26	10.45	98.74	S03	IMK	F3	0.47	0.72	S10	CTRL	PRE	PREF	E3	2	3.9	1365.3	990.15	638.5	632.3	94.27	8.64
																		S12	IMK	E4	4	0.64	80	106.82	57.5	79.2	-2.85	-28.63	0.25	8.86	134.97	S03	IMK	F4	0.19	0.34	S10	CTRL	PRE	PREF	E4	2	4.32	2198.4	1247.36	810.8	794	94.25	-1.56
																		S13	STATION	E1		0.41	33.2	108.9	60	79	-1.64	-31.77	0.27	9.56	128.01	S04	STATION	F1	88.74	88.05	S10	CTRL	POST	PREF	E1	2	4.02	1180.5	1093.74	679.5	733.7	82.97	-4.93
																		S13	CONTROLE	E1		1.12	105.4	115.96	73.9	72.5	1.88	-41.5	0.27	10.18	55.97	S04	STATION	F2	10.83	10.1	S10	CTRL	POST	PREF	E2	3	3.97	1143.6	1053.99	660.9	675.7	80.28	-8.47
																		S13	REEL	E1	3	4.64	2356.4	680.13	414.5	443.7	-86.56	-0.6	0.26	47.87	155.77	S04	STATION	F3	0.38	1.75	S10	CTRL	POST	PREF	E3	2	3.97	1517.9	986.27	551.2	702.3	82.75	-8.18
																		S13	REEL	E2	4	4.52	2852.8	974.86	593.6	656.7	-77.5	-9.44	0.25	66.43	172.75	S04	STATION	F4	0.04	0.11	S10	CTRL	POST	PREF	E4	2	3.82	1334	898.27	482.7	661.8	83.36	-6.25
																		S13	REEL	E3	4	4.51	2130.6	919.88	586.4	602.2	-85.61	-2.46	0.42	62.8	157.52	S04	CONTROLE	F1	86.66	92.71	S10	CTRL	PRE	NPREF	E1	2	4.48	3167	1140.03	647.7	769.3	-88.91	-9.83
																		S13	REEL	E4	4	5.54	3338.5	967.19	619.7	626.3	-77.44	-8.1	0.17	66.65	149.61	S04	CONTROLE	F2	12.85	6.5	S10	CTRL	PRE	NPREF	E2	2	4.34	1466.1	1216.11	699.4	910.6	-104.25	10.46
																		S13	IMV	E1	4	0.38	29.8	112.32	58.9	83.3	-6.4	-42.15	0.28	10.28	95.34	S04	CONTROLE	F3	0.45	0.74	S10	CTRL	PRE	NPREF	E3	2	4.55	2976	1048.97	607.3	798.4	-101.63	12.8
																		S13	IMV	E2	3	1.01	58.7	105.86	49.4	84.5	-2.9	-40.29	0.26	9.24	97.55	S04	CONTROLE	F4	0.05	0.05	S10	CTRL	PRE	NPREF	E4	2	4.16	1379.9	1060.29	651.9	721	-96.61	17.97
																		S13	IMV	E3	4	0.56	38.7	113.51	59.4	84.5	-7.94	-29.15	0.28	9.65	8.23	S04	REEL	F1	47.87	70.94	S10	CTRL	POST	NPREF	E1	2	3.9	1052	1054.65	721.3	633.9	-82.09	-2.99
																		S13	IMV	E4	3	0.57	54	101.33	48.5	79.7	-5.5	-33.54	0.25	8.67	154.87	S04	REEL	F2	46.69	23.97	S10	CTRL	POST	NPREF	E2	2	3.83	1128.4	1012.82	698.1	589.9	-82.84	-4.78
																		S13	IMK	E1	6	1.85	229.2	137.42	89.9	84.1	-4.49	-40.14	0.29	11.43	69.72	S04	REEL	F3	5.07	4.16	S10	CTRL	POST	NPREF	E3	2	3.87	1468	862.42	530.4	579.5	-88.06	0.88
																		S13	IMK	E2	6	0.66	46	131.53	84.4	82.8	-10.22	-32.6	0.32	11.39	141.15	S04	REEL	F4	0.36	0.93	S10	CTRL	POST	NPREF	E4	2	4.27	1702.6	1130.99	700	737.3	-86.51	-5.48
																		S13	IMK	E3	6	0.81	72.8	127.37	90.8	70.2	-12.79	-47.4	0.3	11.35	52.28	S04	REEL	F1	56.32	19.1	S11	CTRL	PRE	STATION	E1		1.24	196.7	146.35	81.5	104.9	20.87	-25.43
																		S13	IMK	E4	6	0.71	38.4	151.33	104.3	85.7	-14.25	-40.69	0.37	12.85	1.41	S04	REEL	F2	36.83	63.53	S11	CTRL	POST	STATION	E1		1.5	147.9	145.81	80.7	102.1	10.38	-48.65
																		S14	STATION	E1		1.73	197.6	194.26	110.6	134.1	-0.02	-42.28	0.42	15.8	83.66	S04	REEL	F3	6.45	15.89	S11	CTRL	PRE	PREF	E1	2	4.14	2046.6	1236.88	761.9	824.8	85.83	-10.4
																		S14	CONTROLE	E1		0.79	65.4	137.66	88.7	88.2	3.35	-40.81	0.33	11.96	117	S04	REEL	F4	0.4	1.47	S11	CTRL	PRE	PREF	E2	2	3.95	2145.7	1353.81	898.1	831.9	87.47	-17.69
																		S14	REEL	E1	3	4.5	2275.6	950.86	621.3	581.1	70.94	-12.06	0.39	66.62	26.99	S04	REEL	F1	44.38	47.97	S11	CTRL	PRE	PREF	E3	1	4.47	800	1079.23	612.2	753.7	91.75	-13.43
																		S14	REEL	E2	2	4.51	3143.8	972.95	568.2	666.7	75.38	-5.26	0.2	67.74	33.9	S04	REEL	F2	38.66	38.52	S11	CTRL	PRE	PREF	E4	2	4.46	2075.7	1308.16	837.5	843.4	95.85	-13.35
																		S14	REEL	E3	2	4.43	2135.8	941.67	619.2	584.1	75.62	-10.5	0.43	65.22	26.84	S04	REEL	F3	16.62	12.1	S11	CTRL	POST	PREF	E1	2	4.27	1773.6	1183.43	766	755.8	73.15	-9.07
																		S14	REEL	E4	3	3.7	798.2	774.09	516.6	468.5	78.86	-6.59	1.03	53.96	30.79	S04	REEL	F4	0.34	1.4	S11	CTRL	POST	PREF	E2	2	4.22	1952.3	1053.93	677.7	671.8	74.7	-3.17
																		S14	IMV	E1	4	1.08	86.8	139.07	89.3	86.2	-0.32	-45.15	0.33	12.28	62.09	S04	REEL	F1	67.65	35.77	S11	CTRL	POST	PREF	E3	2	4.15	1705.1	983.93	658.5	608.8	74.93	-5.54
																		S14	IMV	E2	4	1.4	135.9	184.01	108.9	122.4	-0.68	-44.48	0.42	15.15	16.31	S04	REEL	F2	27.51	52.6	S11	CTRL	POST	PREF	E4	1	4.32	1708	1060.26	692.3	665.7	77.4	-6.19
																		S14	IMV	E3	4	1.24	99.9	171.54	114.8	105.4	4.39	-38.85	0.4	13.83	70.79	S04	REEL	F3	4.67	10.82	S11	CTRL	PRE	NPREF	E1	2	4.14	1503.5	1304.36	820.4	854.5	-93.6	-19.07
																		S14	IMV	E4	4	1.12	82.4	159.8	96.5	110.3	2.14	-43.59	0.38	13.48	69.21	S04	REEL	F4	0.18	0.81	S11	CTRL	PRE	NPREF	E2	2	4.65	2079.4	1453.36	848	1004.7	-92.53	-14.44
																		S14	IMK	E1	5	1.42	173.1	162.79	115.2	91.1	11.09	-36.01	0.36	13.6	23.7	S04	IMV	F1	86.44	95.4	S11	CTRL	PRE	NPREF	E3	2	4.45	1771.8	1236.14	818.3	766.5	86.29	-7.01
																		S14	IMK	E2	5	1.79	212.5	207.45	118.5	145.1	10.18	-35.1	0.44	16.43	102.65	S04	IMV	F2	13.09	4.3	S11	CTRL	PRE	NPREF	E4	1	4.65	1297	1088.74	690.8	709.5	87.37	-7.9
																		S14	IMK	E3	5	2.16	174.4	171.11	81.8	133.9	10.91	-35.55	0.38	14.58	76.61	S04	IMV	F3	0.4	0.25	S11	CTRL	POST	NPREF	E1	2	4.23	1352.9	1133.05	726.1	722.1	-70.98	-21.37
																		S14	IMK	E4	5	1.47	159.8	183.83	118.9	115.4	14.31	-26.64	0.41	14.3	28.36	S04	IMV	F4	0.07	0.06	S11	CTRL	POST	NPREF	E2	2	4.16	1448.2	1100.66	655.6	758.9	-75.87	-4.07
																		S15	STATION	E1		2	439.9	149.98	95.1	94.4	0.68	-54.75	0.27	13.1	130.33	S04	IMV	F1	88.79	85.74	S11	CTRL	POST	NPREF	E3	2	4.64	2848.7	1210.12	733.6	835.5	-78.68	-6.35
																		S15	CONTROLE	E1		1.06	105.1	100.23	62.2	65.5	1.75	-20.29	0.23	7.64	70.14	S04	IMV	F2	10.56	12.63	S11	CTRL	POST	NPREF	E4	2	3.97	1376.4	959.28	531.3	692.6	-70.96	-12.37
																		S15	REEL	E1	3	4.58	3495.7	858.57	578	525.1	78.64	-8.15	0.13	57.7	3.81	S04	IMV	F3	0.61	1.53	S12	CTRL	PRE	STATION	E1		0.96	61.9	117.9	93.4	53.5	-15.24	-30.46
																		S15	REEL	E2	4	4.1	1170.4	854.68	569.7	532.4	86.95	-9.78	0.85	59.27	8.23	S04	IMV	F4	0.04	0.1	S12	CTRL	POST	STATION	E1		0.79	60.1	102.59	65.3	64.1	-0.12	-50.91
																		S15	REEL	E3	4	4.22	1688.6	783.69	532	465.3	82.43	-16.06	0.51	53.1	166.03	S04	IMV	F1	82.69	85.94	S12	CTRL	PRE	PREF	E1	3	3.73	998	732.82	532.2	398	77.89	-6.92
																		S15	REEL	E4	4	3.48	890.9	666.99	408.6	454.4	88.73	-8.23	0.83	46.96	53.31	S04	IMV	F2	16.68	12.91	S12	CTRL	PRE	PREF	E2	2	4.16	1541.7	706.86	519	381.3	70.99	-11.17
																		S15	IMV	E1	5	1.87	210.4	134.89	93.4	79.3	14.58	-38.41	0.29	11.31	82.85	S04	IMV	F3	0.55	1.03	S12	CTRL	PRE	PREF	E3	2	4.52	1813.1	726.37	507.7	420.4	73.82	-5.1
																		S15	IMV	E2	4	0.99	109.8	118.82	77.9	72.4	-2.85	-31.69	0.27	9.62	107.37	S04	IMV	F4	0.07	0.12	S12	CTRL	PRE	PREF	E4	2	3.7	1307.7	668.2	436.3	408.5	77.3	-8.8
																		S15	IMV	E3	5	1.43	211.7	134.45	84.8	85.4	5.36	-53.64	0.29	12.67	63.6	S04	IMV	F1	84.94	87.63	S12	CTRL	POST	PREF	E1	2	3.27	741.4	564.75	372.7	341.2	80.51	-12.83
																		S15	IMV	E4	5	1.2	147.9	138.09	92.7	81.1	4.27	-53.34	0.31	12.91	110.91	S04	IMV	F2	14.52	11.51	S12	CTRL	POST	PREF	E2	2	3.08	613.4	450.12	261.3	310.9	80.59	-5.13
																		S15	IMK	E1	3	1.46	142.4	134.58	82.1	88.7	8.72	-16.28	0.3	10.29	42.02	S04	IMV	F3	0.48	0.72	S12	CTRL	POST	PREF	E3	2	3.56	1069.8	626.27	343	454.5	76.86	-19.16
																		S15	IMK	E2	4	1.02	154.4	104.32	71.1	62.3	-2.5	-24.88	0.23	8.26	21.42	S04	IMV	F4	0.06	0.14	S12	CTRL	POST	PREF	E4	2	3.65	937.2	593.76	356.4	394.7	75.24	-15.92
																		S15	IMK	E3	4	1.71	232.9	118.3	74.7	77.3	2.43	-3.1	0.25	8.7	76.69	S04	IMK	F1	87.56	92.29	S12	CTRL	PRE	NPREF	E1	3	3.7	947.6	679.81	412	459.4	-87.8	-4.7
																		S15	IMK	E4	3	1.05	96.1	132.8	93.6	73.9	0.73	-40.57	0.31	11.93	62.12	S04	IMK	F2	11.8	6.8	S12	CTRL	PRE	NPREF	E2	2	3.1	509.8	543.84	301.1	388.2	-86.91	-15.67
																		S16	STATION	E1		1.44	106.1	137.06	76	98.1	-3.56	-55.69	0.32	13.6	106.56	S04	IMK	F3	0.6	0.75	S12	CTRL	PRE	NPREF	E3	2	3.38	869.4	632.21	360.5	445.7	-89.35	-17.55
																		S16	CONTROLE	E1			30.9	104.42	36	90.9	-3.43	-54.71	0.26	10.67	100.75	S04	IMK	F4	0.04	0.16	S12	CTRL	PRE	NPREF	E4	2	3.66	881.9	635.77	408.5	400.7	-86.27	-18.62
																		S16	REEL	E1	3	4.8	4284.8	1000.27	607.6	680.8	86.94	-27.68	0.08	71.1	19.1	S04	IMK	F1	90.37	73.61	S12	CTRL	POST	NPREF	E1	3	4.46	1778.6	594.88	364.4	382.5	-79.25	-25.44
																		S16	REEL	E2	4	4.74	3161.6	1055.5	655.5	680.2	91.54	-18.92	0.21	73.32	10.09	S04	IMK	F2	8.79	23.61	S12	CTRL	POST	NPREF	E2	2	3.72	872.3	481.38	293.6	306.6	-79.62	-29.4
																		S16	REEL	E3	4	4.73	3052.3	1025.27	688.6	636.6	97.59	-26.84	0.23	71.88	1.38	S04	IMK	F3	0.78	2.63	S12	CTRL	POST	NPREF	E3	2	3.74	1196.3	610.46	352.3	417.6	-81.7	-26.77
																		S16	REEL	E4	4	5.02	4514.3	1328.98	672.8	999.6	87.79	-22.8	0.09	91.4	155.28	S04	IMK	F4	0.06	0.15	S12	CTRL	POST	NPREF	E4	2	3.69	1020.8	653.46	370.1	455.7	-82.57	-29.58
																		S16	IMV	E1	4	0.71	49.2	79.06	34.6	64.6	0.21	-47.52	0.19	8.75	80.8	S04	IMK	F1	71.02	83.24	S13	CTRL	PRE	STATION	E1		0.74	37.3	122.97	66.3	90.1	-9.02	-15.99
																		S16	IMV	E2	5	1.47	102.7	94.84	48.1	70.7	4.62	-52.44	0.22	10.31	78.05	S04	IMK	F2	27.34	15.57	S13	CTRL	POST	STATION	E1		0.86	58.7	128.42	77.1	86.9	5.25	-28.48
																		S16	IMV	E3	4	1.45	96.3	103.59	44	83.9	-1.54	-51.47	0.24	10.61	86.33	S04	IMK	F3	1.44	1.11	S13	CTRL	PRE	PREF	E1	2	4.21	932.4	905.18	662.9	494.9	77.55	-17.64
																		S16	IMV	E4	4	1.21	72.6	93.62	34.3	81.1	-3.45	-48.44	0.22	9.81	93.03	S04	IMK	F4	0.2	0.08	S13	CTRL	PRE	PREF	E2	2	4.39	1167.9	824.78	604.9	442.6	74.63	-14.72
																		S16	IMK	E1	4	1.08	58.1	93.65	40.6	75.9	-2.57	-53.25	0.23	10.47	103.87	S04	IMK	F1	82.96	92.08	S13	CTRL	PRE	PREF	E3	2	4.11	1895.1	1019.59	725	590.4	72.28	-12.92
																		S16	IMK	E2	4	1.91	182.2	118.26	44.2	100.2	-3.26	-55.84	0.26	12.49	103.15	S04	IMK	F2	14.64	7.08	S13	CTRL	PRE	PREF	E4	3	4.12	1221.5	1073.3	765.5	622.2	75.98	-8.36
																		S16	IMK	E3	4	1.31	124.6	147.02	48.3	128.8	-0.76	-53.65	0.34	13.69	115.93	S04	IMK	F3	2.35	0.74	S13	CTRL	POST	PREF	E1	2	3.83	673.2	850.76	563.2	534.3	71.5	-21.28
																		S16	IMK	E4	4	1.07	102.1	108.47	43.3	91.4	-1	-58.82	0.25	11.63	133.14	S04	IMK	F4	0.04	0.1	S13	CTRL	POST	PREF	E2	2	3.27	380.2	782.79	517.1	490.5	71.96	-22.56
																		S17	STATION	E1		1.25	154.1	149.58	97.6	90.9	-1.74	-9.73	0.33	10.44	56.52	S05	STATION	F1	89.53	89.98	S13	CTRL	POST	PREF	E3	2	3.75	823.3	942.32	662.3	551.2	75.91	-12.75
																		S17	CONTROLE	E1		0.59	34.1	142.42	92.1	90	0.93	-33.44	0.35	11.6	163.12	S05	STATION	F2	9.98	9.53	S13	CTRL	POST	PREF	E4	2	3.46	644.2	791.58	509.4	498.5	77.51	-11.4
																		S17	REEL	E1	4	4.54	4228.2	756.77	440.8	535.7	83.04	21.51	0.06	51.51	25.48	S05	STATION	F3	0.46	0.4	S13	CTRL	PRE	NPREF	E1	2	3.49	594.5	882.38	564.4	573.9	-98.99	-17.94
																		S17	REEL	E2	4	4.51	2643.4	796.77	464.7	541.5	80.05	15.12	0.24	54.26	29.82	S05	STATION	F4	0.03	0.09	S13	CTRL	PRE	NPREF	E2	2	4.49	2122.3	966.76	603.1	626	-96.7	-19.62
																		S17	REEL	E3	4	4.27	1970.9	749.5	404.2	545.6	89.38	21.72	0.39	51.14	55.71	S05	CONTROLE	F1	91.45	75.72	S13	CTRL	PRE	NPREF	E3	3	4.05	1171.9	949.73	600.8	612.9	-98	-20.9
																		S17	REEL	E4	4	4.67	4306.3	1051.18	614.3	722.8	79.98	16.2	0.08	71.59	35.64	S05	CONTROLE	F2	8.28	23.69	S13	CTRL	PRE	NPREF	E4	2	4.56	2135.3	1035.92	662.3	627.4	-96.77	-21.35
																		S17	IMV	E1	4	0.74	62.1	110.95	63	77.1	1.46	-24.58	0.27	9.39	58.71	S05	CONTROLE	F3	0.23	0.49	S13	CTRL	POST	NPREF	E1	2	3.1	416.8	750.46	463.1	495.3	-87.54	-4.14
																		S17	IMV	E2	5	0.57	58.1	96.43	56.4	64.1	-2.46	-23.64	0.23	8.2	155.63	S05	CONTROLE	F4	0.03	0.1	S13	CTRL	POST	NPREF	E2	2	3.44	637.4	780.97	518.3	477.2	-82	-10.03
																		S17	IMV	E3	6	1.01	96.5	140	93.1	86.6	-0.9	-23.2	0.33	10.96	164.5	S05	REEL	F1	58.39	30.54	S13	CTRL	POST	NPREF	E3	2	3.29	512	659.17	395.8	453.5	-86.61	-5.21
																		S17	IMV	E4	6	0.62	61.7	123.81	70.8	84.3	-2.13	-24	0.3	9.96	146.09	S05	REEL	F2	33.41	56.06	S13	CTRL	POST	NPREF	E4	3	3.82	973	851.48	522	562.1	-87.89	-9.75
																		S17	IMK	E1	3	1.3	128.5	160.74	96.7	108.3	0.34	-18.97	0.37	12.35	56.54	S05	REEL	F3	7.47	11.14	S14	CTRL	PRE	STATION	E1		1.56	187.6	148.05	82.2	105.3	2.09	-32.89
																		S17	IMK	E2	4	3.1	440.1	179.57	121.5	107.8	18.86	-13.49	0.32	13.4	36.12	S05	REEL	F4	0.73	2.26	S14	CTRL	POST	STATION	E1		1.4	192.5	136.29	88.1	85	19.06	-73.94
																		S17	IMK	E3	5	4.13	1529	314.61	210.3	200.5	27.25	18.18	0.23	22.39	42.62	S05	REEL	F1	73.35	30.52	S14	CTRL	PRE	PREF	E1		4.73	2754.7	1527.11	829.3	1108.2	-79.11	-15.98
																		S17	IMK	E4	6	4.22	2134	368.06	216.7	253.3	37.82	18.97	0.17	25.95	44.61	S05	REEL	F2	21.84	57.04	S14	CTRL	PRE	PREF	E2		4.33	1796.6	1390.39	706.9	1063.5	-95.89	-30.64
																		S18	STATION	E1		1.87	313.4	183.26	104.7	124.8	-1.71	-45.03	0.36	14.64	23.47	S05	REEL	F3	4.43	10.46	S14	CTRL	PRE	PREF	E3		4.67	2679.5	1339.6	646.4	1037.3	-93.21	-19.96
																		S18	CONTROLE	E1			116.2	146.31	96.7	88.7	-3.22	-41.67	0.34	12.49	62.53	S05	REEL	F4	0.37	1.98	S14	CTRL	PRE	PREF	E4		4.09	1527	1077.92	545.8	817.5	-102.3	-22.51
																		S18	REEL	E1	2	4.17	1201.7	951.49	625	585	85.81	-1.64	0.92	65.86	24.78	S05	REEL	F1	62.55	17.32	S14	CTRL	POST	PREF	E1		4.53	2821.6	1150.66	688.3	784.1	82.63	-5.73
																		S18	REEL	E2	3	4.57	2364.8	892.31	539.5	590.2	78.21	2.89	0.34	61.31	26.63	S05	REEL	F2	31.31	70.85	S14	CTRL	POST	PREF	E2		4.33	1958.6	1091.24	594.8	793.3	73.78	-11.28
																		S18	REEL	E3	3	3.88	1150.6	770.82	485.8	502.3	85.63	-6.92	0.78	53.07	33.65	S05	REEL	F3	5.69	9.63	S14	CTRL	POST	PREF	E3		4.47	1995.7	921.45	460.5	709.1	81.9	-9.98
																		S18	REEL	E4	4	4.38	2226.5	968.04	678.8	573.5	80.94	-2.17	0.41	68	29.75	S05	REEL	F4	0.45	2.2	S14	CTRL	POST	PREF	E4		4.56	2069.6	1030.18	547.4	758.1	80.63	-2.63
																		S18	IMV	E1	5	1.41	183.5	153.33	98.1	97	1.23	-51.87	0.33	13.78	162.75	S05	REEL	F1	54.99	38.54	S14	CTRL	PRE	NPREF	E1		4.22	1512.9	1120.69	578.6	837.9	87.7	-25.75
																		S18	IMV	E2	5	1.09	83.8	141.33	70.1	105.2	0.1	-42.1	0.33	12.02	91.03	S05	REEL	F2	36.51	48.61	S14	CTRL	PRE	NPREF	E2		3.92	1121.1	964.21	524.5	710.1	94.11	-29.29
																		S18	IMV	E3	6	1.14	169.1	138.16	89.2	87.5	-1.35	-43.29	0.3	12.04	117.36	S05	REEL	F3	8.06	10.64	S14	CTRL	PRE	NPREF	E3		4.22	1345.4	1152.99	638.6	851.9	91.07	-19.71
																		S18	IMV	E4	5	1.82	276	186.59	125.5	112.5	-0.81	-50.34	0.38	15.74	73.04	S05	REEL	F4	0.44	2.2	S14	CTRL	PRE	NPREF	E4		3.83	1176.5	901.34	446.2	671.5	86.92	-19.16
																		S18	IMK	E1	4	1.54	183.4	178.46	127.8	101.8	3.36	-42.72	0.39	14.6	153.09	S05	IMV	F1	92.62	87.57	S14	CTRL	POST	NPREF	E1		4.13	803.3	1135.87	695.3	839.3	-39.74	-76.48
																		S18	IMK	E2	3	1.22	127.8	162.38	119.5	89.6	-1.18	-41.36	0.37	13.7	171.1	S05	IMV	F2	7.12	11.94	S14	CTRL	POST	NPREF	E2		4.22	937.3	1267.78	765.7	953.3	-41.78	-69.56
																		S18	IMK	E3	3	1.44	123.8	146.62	91.4	94.6	-4.49	-48.21	0.34	12.47	27.18	S05	IMV	F3	0.22	0.35	S14	CTRL	POST	NPREF	E3		4.3	1792.1	1047.69	592.2	798.5	-36.27	-68.02
																		S18	IMK	E4	4		134.1	175.35	102.7	122.7	-8.69	-46.59	0.4	14.58	168.36	S05	IMV	F4	0.03	0.14	S14	CTRL	POST	NPREF	E4		3.97	866	1016.74	612.7	753	-45.36	-79.05
																		S19	STATION	E1		1.07	128.5	124.48	52.9	103.5	15.71	-47.67	0.28	12.08	52.1	S05	IMV	F1	91.93	78.36	S15	CTRL	PRE	STATION	E1		1.41	146.9	185.78	96.3	137.9	2.21	-49.91
																		S19	CONTROLE	E1		1.78	268.9	176.96	89.6	134.5	12.26	-45.52	0.36	15.39	86.41	S05	IMV	F2	7.65	19.6	S15	CTRL	POST	STATION	E1		1.29	84.8	137.68	70.5	105.8	32.67	-64.41
																		S19	REEL	E1	4	4.62	3338.4	1202.58	750.3	765.1	-86.15	-12.32	0.21	83.27	141.84	S05	IMV	F3	0.36	1.51	S15	CTRL	PRE	PREF	E1		4.1	1455.5	1035.9	638.5	689	-76.2	-21.88
																		S19	REEL	E2	4	7.07	54399.5	4256.16	2523.7	3056	2.47	-41.94	0	287.4	154.92	S05	IMV	F4	0.06	0.53	S15	CTRL	PRE	PREF	E2		4.5	2084.3	934.31	598.6	591.4	-76.85	-9.23
																		S19	REEL	E3	4	4.81	3586.7	1295.76	893	765.5	-87.38	-10.58	0.19	89.3	160.31	S05	IMV	F1	79.92	77.76	S15	CTRL	PRE	PREF	E3		4.72	2043.8	806.28	517.1	514.5	-79.63	-15.71
																		S19	REEL	E4	4	4.83	6053	1027.2	686.6	636.7	-79.21	-21.61	0.02	72.24	139.81	S05	IMV	F2	18.24	21.75	S15	CTRL	PRE	PREF	E4		4.4	1902	1067.45	656.7	703.9	-83.11	-11.12
																		S19	IMV	E1	5	0.82	94.6	113.72	54.3	90	9.25	-59.16	0.27	11.69	165.05	S05	IMV	F3	1.74	0.41	S15	CTRL	POST	PREF	E1		4.1	580.2	1024.87	634.4	757.1	-35.96	-85.23
																		S19	IMV	E2	5	1.23	154.4	157.95	64.9	130.4	5.79	-46.54	0.35	13.77	163.92	S05	IMV	F4	0.09	0.08	S15	CTRL	POST	PREF	E2		3.94	623	973.04	571.4	744	-36.36	-85.24
																		S19	IMV	E3	6	1.55	191.7	160.95	73.9	128.7	4.15	-62.88	0.35	14.64	125.18	S05	IMV	F1	93.49	61.7	S15	CTRL	POST	PREF	E3		3.7	417.3	897.88	544.1	665.8	-38.56	-86.13
																		S19	IMV	E4	6	1.73	395.5	156.04	73.7	122.9	5.24	-60.58	0.29	14.43	28.67	S05	IMV	F2	6.07	36.28	S15	CTRL	POST	PREF	E4		3.96	932.7	786.99	484	575.8	-34.74	-82.99
																		S19	IMK	E1	4	1.31	193	131.16	71.1	96.2	2	-35.53	0.28	11.69	118.41	S05	IMV	F3	0.41	1.47	S15	CTRL	PRE	NPREF	E1		3.85	937.1	911.4	516.5	634.1	65.82	-39.08
																		S19	IMK	E2	4	1.44	195.9	119.24	48.1	99	9.22	-49.11	0.26	11.81	107.7	S05	IMV	F4	0.04	0.55	S15	CTRL	PRE	NPREF	E2		3.51	624.4	806.54	443.1	596.3	81.58	-30.11
																		S19	IMK	E3	4		404.4	169.21	77.2	136.8	5.9	-49.81	0.31	15.5	109.81	S05	IMK	F1	95.23	89.13	S15	CTRL	PRE	NPREF	E3		3.59	818.7	801.96	470.9	557	78.77	-28.47
																		S19	IMK	E4	4	1.12	89.6	121.95	48.1	102.2	6.85	-59.66	0.29	12.31	112.55	S05	IMK	F2	4.35	10.06	S15	CTRL	PRE	NPREF	E4		4.3	2126.6	1196.74	611.5	902.8	77.74	-30.95
																		S20	STATION	E1		0.76	98.8	121.74	64.5	89.9	2.49	-5.06	0.28	8.75	55.07	S05	IMK	F3	0.37	0.62	S15	CTRL	POST	NPREF	E1		3.47	618.4	714.85	402.8	506.9	74.04	-38.93
																		S20	CONTROLE	E1		1.55	97.1	181.49	76.6	150.2	-2.53	-12.66	0.42	13.04	86.08	S05	IMK	F4	0.05	0.19	S15	CTRL	POST	NPREF	E2		3.54	612	707.94	338.6	556.9	73.29	-39.52
																		S20	REEL	E1	4	4.25	1604.1	965.37	630.4	606.8	91.82	-0.89	0.68	65.94	35.04	S05	IMK	F1	95.82	93.21	S15	CTRL	POST	NPREF	E3		3.47	861.4	640.61	336.1	473.5	77.56	-34.14
																		S20	REEL	E2	4	3.57	833.6	890.53	596.2	536	90.29	4.29	1.15	62.61	102.68	S05	IMK	F2	3.79	6.1	S15	CTRL	POST	NPREF	E4		3.74	914.6	670.04	369.6	485.6	75.91	-32.43
																		S20	REEL	E3	4	3.26	456.4	825.96	521.3	537.6	89.35	2.97	1.45	59.95	74.08	S05	IMK	F3	0.35	0.56	S16	CTRL	PRE	STATION	E1		0.32	37.4	89	54.6	58.5	-3.98	-27.49
																		S20	REEL	E4	4	4.09	1685.8	987.67	661.6	601.8	85.04	-8.04	0.65	69.02	70.6	S05	IMK	F4	0.05	0.13	S16	CTRL	POST	STATION	E1		0	17.4	64.74	40.6	42.5	27.65	-55.06
																		S20	IMV	E1	5	0.28	29.4	100.44	51.9	75.5	-2.21	-18.18	0.25	7.84	65.02	S05	IMK	F1	90.21	89.92	S16	CTRL	PRE	PREF	E1		4.61	1344	755.02	486	472.9	-94.87	-8.85
																		S20	IMV	E2	5	0.67	68	106.23	60.6	76.4	-4.84	-15.49	0.25	8.31	74.5	S05	IMK	F2	9.13	9.55	S16	CTRL	PRE	PREF	E2		3.64	662.8	636.8	399.1	411.3	-89.3	-12.04
																		S20	IMV	E3	5	0.55	57.7	129.44	72.4	92.1	-3.21	-19.36	0.31	9.69	110.54	S05	IMK	F3	0.62	0.45	S16	CTRL	PRE	PREF	E3		4.31	1614.2	785.72	495.9	514.3	-92.62	-9.21
																		S20	IMV	E4	4	0.6	51.3	86.51	41.2	67.1	0.14	-26.87	0.21	8.01	47.29	S05	IMK	F4	0.04	0.07	S16	CTRL	PRE	PREF	E4		4.15	1120.7	716.61	454.8	458.2	-91.73	-5.06
																		S20	IMK	E1	2	1.17	129.7	117.54	73.8	77.9	10.1	-41.95	0.27	10.79	40.61	S05	IMK	F1	90.74	73.9	S16	CTRL	POST	PREF	E1		4.38	1062	911.13	558.9	681.9	-43.38	-84.91
																		S20	IMK	E2	2	1.21	125.1	122.83	72.5	83.6	6.01	-36.98	0.28	10.02	159.14	S05	IMK	F2	8.97	23.85	S16	CTRL	POST	PREF	E2		4.04	444.8	849.97	531.7	633.2	-43.76	-88.28
																		S20	IMK	E3	3	0.72	46.7	90.49	46.4	68.4	1.44	-30.74	0.22	8.6	89.35	S05	IMK	F3	0.26	1.89	S16	CTRL	POST	PREF	E3		4.39	775.7	779.23	510.8	556.8	-50.15	-89.89
																		S20	IMK	E4	3	0.5	73.3	104.04	54.6	76.2	5.81	-29.07	0.25	8.83	21.64	S05	IMK	F4	0.04	0.36	S16	CTRL	POST	PREF	E4		4.38	1014	762.73	491.1	545.7	-49.88	-92.76
																		S21	STATION	E1		1.28	96.7	147.33	64.4	121	3.61	-52.01	0.34	13.27	83.29	S06	STATION	F1	82.28	82.51	S16	CTRL	PRE	NPREF	E1		4.18	1627.9	702.94	475.2	421.1	89.28	-11.61
																		S21	CONTROLE	E1		1.6	141.8	192.29	91.3	148.2	6.62	-53.94	0.43	16.2	64.64	S06	STATION	F2	17.23	15.53	S16	CTRL	PRE	NPREF	E2		4.5	1840.2	735.31	507.1	434.7	85.18	-11.66
																		S21	REEL	E1	3	4.82	3709.4	939.46	621.3	578.5	71.34	-21.84	0.12	66.35	21.29	S06	STATION	F3	0.44	1.82	S16	CTRL	PRE	NPREF	E3		4.09	1084.3	763.08	505.1	469.5	94.47	-7.42
																		S21	REEL	E2	2	4.5	2170.3	967.99	599.5	633.3	69.14	-24.41	0.43	67.95	26.69	S06	STATION	F4	0.05	0.14	S16	CTRL	PRE	NPREF	E4		4.31	1767.3	787.85	544	473.4	94.62	-4.95
																		S21	REEL	E3	3	4.61	2130.4	1031.68	696.9	621.7	64.73	-38.7	0.47	72.75	13.22	S06	CONTROLE	F1	95.14	92.57	S16	CTRL	POST	NPREF	E1		3.97	1439.5	773.5	432.6	548.7	88.93	-17.46
																		S21	REEL	E4	3	4.37	2662.4	992.24	605.5	660.7	64.11	-31.59	0.3	69.18	17.04	S06	CONTROLE	F2	4.56	6.88	S16	CTRL	POST	NPREF	E2		3.51	672.7	711.81	486.6	427.3	88.93	-8.47
																		S21	IMV	E1	4	0.89	62.2	139.81	88.2	90.7	9.72	-49.68	0.34	12.93	175.9	S06	CONTROLE	F3	0.23	0.42	S16	CTRL	POST	NPREF	E3		3.69	822	657.56	419.6	415	92.97	-8.96
																		S21	IMV	E2	4	1.38	128.2	151.3	83.3	106.2	6.85	-51.11	0.34	13.12	121.07	S06	CONTROLE	F4	0.06	0.14	S16	CTRL	POST	NPREF	E4		3.71	908.3	709.06	442.9	464.4	92.78	-6.86
																		S21	IMV	E3	3	1.16	113	136.09	77.8	96.1	9.95	-53.76	0.31	12.45	82.38	S06	REEL	F1	53.51	55.68	S17	CTRL	PRE	STATION	E1		1.15	130.8	103.86	61.1	70.8	-14.57	-42.25
																		S21	IMV	E4	4	1.15	111.1	149.9	73.1	113.7	10.45	-50.6	0.35	13.55	74.92	S06	REEL	F2	41.75	38.51	S17	CTRL	POST	STATION	E1		1.07	120.4	128.81	68	96.9	8.92	-73.97
																		S21	IMK	E1	3	1.27	111.4	154.83	81.4	110.3	3.11	-54.86	0.36	14.06	49.05	S06	REEL	F3	4.45	4.7	S17	CTRL	PRE	PREF	E1		4.16	1817.3	926.62	550.8	641.2	72.49	-19.39
																		S21	IMK	E2	1	1.55	191.5	172.08	93.3	121.8	1.94	-57.08	0.37	15.46	103.47	S06	REEL	F4	0.29	1.11	S17	CTRL	PRE	PREF	E2		3.8	1004.1	977.99	545.4	700.9	74.12	-14.55
																		S21	IMK	E3	4	1.21	155.3	147.41	86.6	102.1	2.36	-60.18	0.33	13.58	128.18	S06	REEL	F1	18.91	69.39	S17	CTRL	PRE	PREF	E3		4.08	1620.2	969.93	577.9	671.6	79.4	-12.62
																		S21	IMK	E4	4	1.56	148.9	166.03	90.4	121.8	5.11	-53.91	0.37	14.24	68.96	S06	REEL	F2	74.36	28.07	S17	CTRL	PRE	PREF	E4		4.04	2821.4	939.41	559.4	625.8	74.55	-8.86
																		S22	STATION	E1		1.64	195.4	172.69	98.4	121.4	-3.29	-46.63	0.37	14.45	83.58	S06	REEL	F3	6.31	2.25	S17	CTRL	POST	PREF	E1		3.7	886.1	827.24	482.9	568.1	73.86	-25.37
																		S22	CONTROLE	E1		1.16	78.4	155.88	92.3	106.7	1.89	-46.06	0.37	13.55	67.06	S06	REEL	F4	0.41	0.29	S17	CTRL	POST	PREF	E2		3.98	1463.2	942.04	505.5	686.7	72.67	-14.5
																		S22	REEL	E1	4	4.42	1747.4	1372.43	729.7	995.5	83.3	7.25	0.86	96.77	83.25	S06	REEL	F1	54.18	49.29	S17	CTRL	POST	PREF	E3		3.8	886.4	893.38	457.3	668.4	73.12	-22.47
																		S22	REEL	E2	4	4.19	1309.4	1190.67	686.2	841.9	88.67	18.63	1.05	82.49	31.57	S06	REEL	F2	37.78	42.07	S17	CTRL	POST	PREF	E4		3.81	1334.3	896.47	525.8	611.2	74.13	-18.57
																		S22	REEL	E3	4	3.91	843.8	1071.92	639.5	727.6	82.72	9.28	1.38	73.32	37.03	S06	REEL	F3	7.57	7.31	S17	CTRL	PRE	NPREF	E1		3.94	1078.6	1076.77	683.3	698.6	-64.39	-35.79
																		S22	REEL	E4	4	4.27	1535.9	1010.83	663	637.5	89.54	11.27	0.75	69.29	33.49	S06	REEL	F4	0.47	1.34	S17	CTRL	PRE	NPREF	E2		3.81	1001.2	981.4	594.6	661.2	-66.05	-27.41
																		S22	IMV	E1	2	1.61	117.8	159.47	90.5	110.4	1.53	-42.87	0.37	13.74	102.85	S06	REEL	F1	40.69	73.79	S17	CTRL	PRE	NPREF	E3		3.89	1345.1	912.18	562.8	594.6	-66.53	-27.01
																		S22	IMV	E2	3	1.6	112.6	200.27	116.7	139.4	6.29	-50.44	0.46	16.28	81.98	S06	REEL	F2	47.82	21.95	S17	CTRL	PRE	NPREF	E4		3.8	912.7	990.79	609.7	640.2	-64.24	-35.22
																		S22	IMV	E3	3	1.4	141.3	163.12	102	106.9	6.89	-50.24	0.37	14.38	172.86	S06	REEL	F3	10.93	3.31	S17	CTRL	POST	NPREF	E1		3.44	456.4	797.45	534.8	538.2	-38.01	-94.38
																		S22	IMV	E4	3	1.45	87.9	179.25	87.8	139.4	15.9	-35.83	0.42	14.31	108.63	S06	REEL	F4	0.57	0.95	S17	CTRL	POST	NPREF	E2		3.62	493.7	894.88	587.7	620.6	-31.13	-86.24
																		S22	IMK	E1	4	2.18	174.1	171.16	88.4	130	10.85	-50.31	0.38	14.78	81.03	S06	IMV	F1	95.23	89.87	S17	CTRL	POST	NPREF	E3		3.36	437.1	750.11	488	514	-34.08	-90.81
																		S22	IMK	E2	5	2.23	418.8	223.07	126.4	157.1	13.17	-32.84	0.4	17.3	4.67	S06	IMV	F2	4.4	9.76	S17	CTRL	POST	NPREF	E4		3.46	497.7	788.21	513.5	530.5	-36.78	-92.49
																		S22	IMK	E3	5	2.47	342.8	258.79	140.3	188.4	21.49	-44.96	0.5	20.83	72.78	S06	IMV	F3	0.32	0.25	S18	CTRL	PRE	STATION	E1		2.3	453.1	231.63	158.5	135.2	-1.08	-47.22
																		S22	IMK	E4	4	1.96	216.3	224.44	105.7	177.5	24.79	-36.66	0.48	17.71	149.88	S06	IMV	F4	0.05	0.12	S18	CTRL	POST	STATION	E1		1.29	98.7	168.76	110.9	104	19.12	-82.97
																		S23	STATION	E1		1.36	152.1	182.18	120.8	108.5	4.13	-54.84	0.41	16	99.79	S06	IMV	F1	92.43	91.59	S18	CTRL	PRE	PREF	E1		4.68	2529.6	1095.91	699.3	673.8	72.81	-23
																		S23	CONTROLE	E1		0.66	44.8	118.74	71.8	77.9	1.54	-49.33	0.29	11.42	57.42	S06	IMV	F2	7.32	8.16	S18	CTRL	PRE	PREF	E2		3.82	1189.1	631.65	398.4	405.3	75.02	-23.74
																		S23	REEL	E1	4	4.67	4748.3	748.04	462.3	513.8	88.3	-11.88	0.04	52.83	32.54	S06	IMV	F3	0.19	0.19	S18	CTRL	PRE	PREF	E3		2.7	286.1	560.86	301.4	405.3	76.98	-29.61
																		S23	REEL	E2	4	4.73	5227.8	754.53	478.9	488.5	85.68	-9.85	0.03	53.54	35.4	S06	IMV	F4	0.06	0.06	S18	CTRL	PRE	PREF	E4		3.79	1554.2	699.4	420.4	465.4	73.39	-26.13
																		S23	REEL	E3	4	4.4	3348	804.43	473.9	561.9	86.88	-6.6	0.14	56.41	38.35	S06	IMV	F1	93.63	90.92	S18	CTRL	POST	PREF	E1		4.19	1180.6	1102.94	584.7	823.9	80.21	-28.78
																		S23	REEL	E4	4	4.28	1982.4	987.26	647.1	607.2	87.5	-13.21	0.51	68.32	22.74	S06	IMV	F2	6.25	8.58	S18	CTRL	POST	PREF	E2		4.16	1652.2	981.39	529.2	719.2	74.43	-28.27
																		S23	IMV	E1	3	1.13	101.7	108.48	77.5	58.8	2.24	-38.73	0.25	10.12	24.61	S06	IMV	F3	0.1	0.43	S18	CTRL	POST	PREF	E3		4.21	1799.3	1079.45	585.1	794.5	76.46	-30.35
																		S23	IMV	E2	4	0.8	75.3	91.77	52.8	63.1	-3.39	-44.02	0.22	8.92	76.58	S06	IMV	F4	0.02	0.07	S18	CTRL	POST	PREF	E4		4.25	1571	985.32	514.5	739.4	79.79	-27.88
																		S23	IMV	E3	4	1.72	198.3	146.49	100.1	85.5	10.01	-56.71	0.32	13.38	154.56	S06	IMV	F1	88.35	96.48	S18	CTRL	PRE	NPREF	E1		4.24	1587.4	940.32	442.1	740.4	-76.81	-37.8
																		S23	IMV	E4	4	2.43	364.4	134.93	98.9	71.3	17.46	-45.16	0.25	12.28	170.96	S06	IMV	F2	11.12	3.34	S18	CTRL	PRE	NPREF	E2		3.22	620.9	631.89	389.5	424.4	-80.33	-39.52
																		S23	IMK	E1	4	1.94	167.2	135.88	83.3	87.3	10.28	-39.18	0.3	11.41	139.22	S06	IMV	F3	0.42	0.13	S18	CTRL	PRE	NPREF	E3		3.86	1408.7	812.16	423.7	611.2	-84.96	-39.91
																		S23	IMK	E2	5	2.1	407	142.53	98.3	81.5	4.68	-48.54	0.26	12.21	127.41	S06	IMV	F4	0.11	0.04	S18	CTRL	PRE	NPREF	E4		3.27	536.1	708.2	455.1	441.5	-74.22	-44
																		S23	IMK	E3	5	2.82	345.9	167.99	124.2	89	13.07	-41.71	0.32	14.96	23.75	S06	IMK	F1	88.2	85.88	S18	CTRL	POST	NPREF	E1		4.02	894.7	913.37	622.3	580.2	-42.75	-97.69
																		S23	IMK	E4	6	2.92	383.3	168.32	112.3	99	25.69	-40.4	0.31	15.54	44.43	S06	IMK	F2	10.85	12.82	S18	CTRL	POST	NPREF	E2		3.35	764.2	617.33	395.9	415.7	-32.68	-100.34
																		S24	STATION	E1		0.84	40.4	135.28	114.8	56	6.27	-17.29	0.33	10.32	161.43	S06	IMK	F3	0.8	1.02	S18	CTRL	POST	NPREF	E3		3.21	380.3	579.53	381	385.7	-34.19	-101.52
																		S24	CONTROLE	E1		1.54	74.5	201.25	169.2	83.7	10.61	-22.49	0.48	15.22	163.6	S06	IMK	F4	0.15	0.28	S18	CTRL	POST	NPREF	E4		3.89	835	764.13	501.3	501.4	-38.56	-104.26
																		S24	REEL	E1	4	4.4	1343	996.67	770.6	529.5	-78.62	-9.47	0.86	67.7	175.89	S06	IMK	F1	94.53	96.52	S19	CTRL	PRE	STATION	E1		1.23	84.2	167.51	114.5	97.5	-6.59	-45.79
																		S24	REEL	E2	4	4.55	2163.3	888.21	639.2	489.9	-87.65	-5.11	0.4	60.73	161.03	S06	IMK	F2	5.21	3.05	S19	CTRL	POST	STATION	E1		1.46	107.8	145.63	72.6	117.5	26.32	-62.77
																		S24	REEL	E3	4	3.77	1000.1	861.15	604.3	507.3	-84.27	-6.41	0.98	59.85	156.03	S06	IMK	F3	0.24	0.37	S19	CTRL	PRE	PREF	E1		4.11	1799.2	1066.07	741.3	617.4	69.17	-20.93
																		S24	REEL	E4	4	4.44	1607.8	973.97	726.5	547.9	-79.39	-14.58	0.68	66.37	8.48	S06	IMK	F4	0.03	0.06	S19	CTRL	PRE	PREF	E2		3.84	1020.2	998.63	691.6	579.7	79.98	-12.99
																		S24	IMV	E1	5	0.92	33	142.88	121.1	61.5	2.51	-17.46	0.35	10.73	169.7	S06	IMK	F1	81.06	96.81	S19	CTRL	PRE	PREF	E3		3.89	997.6	1068.73	657.4	722.6	85.77	-7.66
																		S24	IMV	E2	6	0.63	25.1	115.49	97.2	50	2.07	-21.48	0.29	9.26	162.12	S06	IMK	F2	17.93	2.9	S19	CTRL	PRE	PREF	E4		4	1053	895.88	577.1	546.7	82.2	-10.67
																		S24	IMV	E3	6	0.75	51.5	106.57	79.9	56.6	4.01	-20.36	0.26	8.46	153.87	S06	IMK	F3	0.87	0.24	S19	CTRL	POST	PREF	E1		3.8	944.7	861.62	524.5	584.9	77.07	-31.96
																		S24	IMV	E4	6	1.21	61.7	136.53	98.7	77.1	1.08	-19.65	0.33	10.25	148.4	S06	IMK	F4	0.14	0.05	S19	CTRL	POST	PREF	E2		3.29	489.4	789.46	442.4	549	76.69	-30.86
																		S24	IMK	E1	3	1.01	50.1	120.47	98.1	56.8	1.05	-15.77	0.29	9.25	137.97	S06	IMK	F1	92.43	92.76	S19	CTRL	POST	PREF	E3		3.56	631.8	889.54	507.5	624.7	75.13	-30.03
																		S24	IMK	E2	3	0.76	43.5	113.57	86.8	59.8	-4.76	-10.63	0.28	8.6	164.38	S06	IMK	F2	6.91	6.63	S19	CTRL	POST	PREF	E4		3.6	698.4	832.96	505.1	559.4	80.24	-22.14
																		S24	IMK	E3	4	0.42	31.4	114.93	88.5	61.1	0.52	-17.33	0.28	8.87	117.68	S06	IMK	F3	0.53	0.51	S19	CTRL	PRE	NPREF	E1		4	1098.9	1310.72	939.1	730.4	-90.41	-28.42
																		S24	IMK	E4	3	0.71	33.2	91.31	70.5	46.4	-1.43	-14.36	0.22	6.96	171.71	S06	IMK	F4	0.14	0.1	S19	CTRL	PRE	NPREF	E2		4.44	1795.4	1306.59	751.9	874.2	-90.68	-9.63
																		S25	STATION	E1		1.66	138.3	152.25	95.4	95.1	-9.63	-25.87	0.34	12.43	101.15	S07	STATION	F1	77.76	80.13	S19	CTRL	PRE	NPREF	E3		4.43	1835.2	1181.72	848.6	652.5	-89.99	-8.41
																		S25	CONTROLE	E1		0.37	21.2	104.89	75	59.2	-13.68	-35.97	0.26	9.54	145.28	S07	STATION	F2	21.3	17.87	S19	CTRL	PRE	NPREF	E4		4.25	1398.5	1318.5	933.4	748.2	-87.29	-21.26
																		S25	REEL	E1	3	4.21	2588.1	771.45	500.6	489.6	-85.32	2.72	0.25	54.02	140.58	S07	STATION	F3	0.82	1.51	S19	CTRL	POST	NPREF	E1		4.14	758.7	1089.4	778.5	700.4	-44.13	-94.89
																		S25	REEL	E2	3	4.08	1956.9	752.83	473.9	490.8	-86.51	-3.67	0.4	52.17	155.57	S07	STATION	F4	0.12	0.49	S19	CTRL	POST	NPREF	E2		4.1	848.2	987.36	663	674.1	-37	-89.36
																		S25	REEL	E3	3	4.19	1387.7	693.97	434	438	-84.32	-6.61	0.58	48.13	162.02	S07	CONTROLE	F1	49.41	74.07	S19	CTRL	POST	NPREF	E3		3.79	442.1	1098.21	738.4	767.5	-36.97	-88.21
																		S25	REEL	E4	3	3.96	1979.5	742.83	469.3	474.1	-83.62	-11.92	0.38	51.86	79.01	S07	CONTROLE	F2	49.54	24.32	S19	CTRL	POST	NPREF	E4		4.04	611.1	1002.76	674.7	680.9	-33.61	-85.45
																		S25	IMV	E1	4	1.5	86.2	131.52	66.2	98.9	-11.53	-26.08	0.31	11.11	95.71	S07	CONTROLE	F3	0.77	1.32
																		S25	IMV	E2	5	0.63	53.7	92.5	59.6	57.5	-13.52	-32.77	0.22	8.65	93.91	S07	CONTROLE	F4	0.28	0.29
																		S25	IMV	E3	6	0.5	28.7	95.97	49.7	69.8	-16.25	-32.28	0.24	8.77	109.74	S07	REEL	F1	86.55	90.99
																		S25	IMV	E4	5	1.22	70.7	147.74	81.9	105.5	-15.99	-22.19	0.35	12.09	106.39	S07	REEL	F2	10.88	7.37
																		S25	IMK	E1	5	0.74	48.1	89.77	53.1	58.6	-16.92	-33.43	0.22	8.7	91.12	S07	REEL	F3	2.28	1.34
																		S25	IMK	E2	6	1.09	78.5	150.04	102	86.5	-12.29	-31.12	0.36	12.47	60.82	S07	REEL	F4	0.29	0.31
																		S25	IMK	E3	4	1.62	146.3	161.58	103.2	102	-8.62	-26.86	0.36	12.4	92.06	S07	REEL	F1	80.6	71.69
																		S25	IMK	E4	4	1.34	93.9	151.86	92.8	101	-11.51	-28.18	0.36	12.61	99.42	S07	REEL	F2	16.93	23.97
																		S26	STATION	E1		1.09	43	90.5	53.9	61.4	6.79	-16.94	0.22	7.69	115.6	S07	REEL	F3	2.27	3.57
																		S26	CONTROLE	E1		0.19	10.6	93.72	34	80.1	12.18	1.24	0.23	7	94.57	S07	REEL	F4	0.2	0.76
																		S26	REEL	E1	3	4.11	1338.6	811.08	510.2	531.1	80.16	-16	0.7	55.38	172.79	S07	REEL	F1	90.43	77.61
																		S26	REEL	E2	4	4.2	928.1	879.2	589.2	536.1	82.84	-12.63	1.06	59.72	170.32	S07	REEL	F2	6.52	16.59
																		S26	REEL	E3	4	3.91	693.5	780.32	511	504.3	86.34	-21.51	1.13	52.66	162.85	S07	REEL	F3	2.82	5.25
																		S26	REEL	E4	4	2.97	292.2	766.71	461	531.2	83.24	-15.55	1.53	55.79	121.71	S07	REEL	F4	0.24	0.56
																		S26	IMV	E1	3	0	13.3	80.36	33.6	66.6	9.8	-1.69	0.2	5.93	98.79	S07	REEL	F1	81.88	82.3
																		S26	IMV	E2	3	0.02	12.3	71.72	27.6	60.6	7.91	-8.97	0.18	5.67	83.87	S07	REEL	F2	16.24	15.61
																		S26	IMV	E3	3	0.38	14.7	81.05	30.2	69.1	8.96	-2.85	0.2	6.17	84.99	S07	REEL	F3	1.67	1.71
																		S26	IMV	E4	3	0.55	17.4	98.06	38.1	83.9	9.72	-0.77	0.24	7.2	85.45	S07	REEL	F4	0.21	0.38
																		S26	IMK	E1	4	0.8	26.5	91.2	38.9	75.4	6.4	-11.32	0.23	7.27	87.47	S07	IMV	F1	86.5	75.52
																		S26	IMK	E2	4	0.69	26.1	82.63	32.5	69.7	1.48	-8.58	0.2	6.64	97.18	S07	IMV	F2	12.65	22.9
																		S26	IMK	E3	5	0.68	32.2	75.29	34.9	59.5	2.6	-7.62	0.19	5.7	78.86	S07	IMV	F3	0.76	1.27
																		S26	IMK	E4	5	0.23	19	83.36	31.9	70.5	8.1	-12.87	0.21	6.55	59.96	S07	IMV	F4	0.09	0.32
																		S27	STATION	E1		1.93	163.9	218.31	178.4	92.5	11.44	-29.65	0.48	16.7	154.85	S07	IMV	F1	65.89	33.33
																		S27	CONTROLE	E1		1.66	95.1	154.18	130.4	57.8	14.68	-29.3	0.36	12.19	1.09	S07	IMV	F2	32.81	62.42
																		S27	REEL	E1	3	4.67	4744.1	1309.17	854.9	839.5	83.4	6.07	0.07	89.64	22.32	S07	IMV	F3	1.21	3.14
																		S27	REEL	E2	4	5.18	4573.2	1376.13	877.8	886.4	82.36	5.61	0.09	93.73	177.2	S07	IMV	F4	0.1	1.1
																		S27	REEL	E3	3	3.89	746.9	837.32	558.8	539.6	83.48	-7.3	1.16	57.24	160.6	S07	IMV	F1	47.11	80.42
																		S27	REEL	E4	4	4.52	1964.7	1049.43	639.4	741.1	85.36	8.18	0.55	72.74	27.31	S07	IMV	F2	51.73	17.99
																		S27	IMV	E1	4	1.34	116.3	131.4	89.1	79.7	14.79	-29.84	0.3	11	158.57	S07	IMV	F3	0.91	1.2
																		S27	IMV	E2	4	2.01	253.9	195.6	145.8	104.4	18.98	-32.46	0.4	15.26	177.13	S07	IMV	F4	0.25	0.39
																		S27	IMV	E3	4	1.41	144.6	164.61	120.3	90.7	19.29	-31.07	0.37	13.62	179.85	S07	IMV	F1	80.22	90.34
																		S27	IMV	E4	5	1.96	177.6	197.02	154	92.4	25	-32.4	0.43	15.66	169.25	S07	IMV	F2	19.26	9.06
																		S27	IMK	E1	5	2.29	254.3	253.32	198.8	116.6	15.36	-33.26	0.52	19.07	161.74	S07	IMV	F3	0.42	0.51
																		S27	IMK	E2	5	1.81	314.9	195.87	147.4	97.3	12.24	-33.44	0.38	15.58	171.99	S07	IMV	F4	0.1	0.09
																		S27	IMK	E3	5	1.52	196	149.54	108	78.6	10.38	-31.09	0.32	12.03	148.32	S07	IMK	F1	94.23	93.6
																		S27	IMK	E4	6	1.85	341.8	201.39	140	113.2	20.82	-33.8	0.39	16.22	145.39	S07	IMK	F2	5.54	5.96
																		S28	STATION	E1		1.27	87.6	152.04	121.5	71.3	9.19	-26.99	0.36	12.19	154.67	S07	IMK	F3	0.16	0.32
																		S28	CONTROLE	E1		1.27	71	131.45	110.6	54.1	17.94	-23.9	0.31	10.74	4.66	S07	IMK	F4	0.06	0.12
																		S28	REEL	E1	3	3.86	1403.9	491.72	324.1	316.9	78.97	-2.45	0.4	35.24	19.74	S07	IMK	F1	91.35	90.52
																		S28	REEL	E2	4	3.97	1306	531.02	335.2	359.3	82.14	-1.67	0.47	37.58	22.01	S07	IMK	F2	8.42	8.55
																		S28	REEL	E3	4	3.92	1353.2	554.52	374.5	339.3	84.69	-2.18	0.47	39.31	19.2	S07	IMK	F3	0.19	0.64
																		S28	REEL	E4	4	3.93	1393.4	562.61	377	361.7	84.03	-11.05	0.47	39.85	5.91	S07	IMK	F4	0.03	0.3
																		S28	IMV	E1	1	0.89	106	89.46	68	46.4	15.08	-21.13	0.21	7.84	28.05	S07	IMK	F1	86.4	94.43
																		S28	IMV	E2	3	1.07	125.9	105.01	83.9	50.3	23.88	-18.7	0.24	8.97	55.35	S07	IMK	F2	13.29	4.94
																		S28	IMV	E3	2	1.28	159.9	114.18	90.7	51.4	24.01	-20.11	0.25	9.34	50.91	S07	IMK	F3	0.26	0.45
																		S28	IMV	E4	3	1.42	190.2	106.55	84.5	48.4	23.93	-21.27	0.23	9.22	36.68	S07	IMK	F4	0.04	0.19
																		S28	IMK	E1	4	0.89	106	89.46	68	46.4	15.08	-21.13	0.21	7.84	28.05	S07	IMK	F1	86.43	96.28
																		S28	IMK	E2	4	1.07	125.9	105.01	83.9	50.3	23.88	-18.7	0.24	8.97	55.35	S07	IMK	F2	13.18	3.49
																		S28	IMK	E3	5	1.28	159.9	114.18	90.7	51.4	24.01	-20.11	0.25	9.34	50.91	S07	IMK	F3	0.31	0.19
																		S28	IMK	E4	5	1.42	190.2	106.55	84.5	48.4	23.93	-21.27	0.23	9.22	36.68	S07	IMK	F4	0.08	0.05
																																S08	STATION	F1	85.29	93.85
																																S08	STATION	F2	14.34	6.04
																																S08	STATION	F3	0.3	0.1
																																S08	STATION	F4	0.06	0.02
																																S08	CONTROLE	F1	69.34	94.62
																																S08	CONTROLE	F2	30.17	5.23
																																S08	CONTROLE	F3	0.42	0.12
																																S08	CONTROLE	F4	0.08	0.03
																																S08	REEL	F1	84.98	76.73
																																S08	REEL	F2	11.59	18.25
																																S08	REEL	F3	3.26	4.36
																																S08	REEL	F4	0.18	0.67
																																S08	REEL	F1	60.14	50.99
																																S08	REEL	F2	34.19	42.49
																																S08	REEL	F3	4.96	5.17
																																S08	REEL	F4	0.71	1.35
																																S08	REEL	F1	60.14	47.05
																																S08	REEL	F2	33.9	43.97
																																S08	REEL	F3	5.68	7.49
																																S08	REEL	F4	0.28	1.49
																																S08	REEL	F1	20.34	36.22
																																S08	REEL	F2	59.92	51.54
																																S08	REEL	F3	19.03	11.53
																																S08	REEL	F4	0.71	0.71
																																S08	IMV	F1	95.94	74.22
																																S08	IMV	F2	3.89	25.52
																																S08	IMV	F3	0.12	0.22
																																S08	IMV	F4	0.05	0.04
																																S08	IMV	F1	97.33	65.77
																																S08	IMV	F2	2.4	33.92
																																S08	IMV	F3	0.21	0.28
																																S08	IMV	F4	0.06	0.02
																																S08	IMV	F1	97.81	92.04
																																S08	IMV	F2	1.91	7.78
																																S08	IMV	F3	0.21	0.15
																																S08	IMV	F4	0.07	0.03
																																S08	IMV	F1	98.61	88.51
																																S08	IMV	F2	1.26	11.31
																																S08	IMV	F3	0.09	0.16
																																S08	IMV	F4	0.04	0.01
																																S08	IMK	F1	88.59	96.74
																																S08	IMK	F2	10.99	3.11
																																S08	IMK	F3	0.3	0.11
																																S08	IMK	F4	0.12	0.04
																																S08	IMK	F1	77.24	66.93
																																S08	IMK	F2	22.24	32.58
																																S08	IMK	F3	0.38	0.39
																																S08	IMK	F4	0.14	0.09
																																S08	IMK	F1	92.28	95.14
																																S08	IMK	F2	7.52	4.79
																																S08	IMK	F3	0.18	0.06
																																S08	IMK	F4	0.02	0.01
																																S08	IMK	F1	95.44	88.6
																																S08	IMK	F2	4.16	11.06
																																S08	IMK	F3	0.27	0.23
																																S08	IMK	F4	0.12	0.1
																																S09	STATION	F1	94.87	90.98
																																S09	STATION	F2	4.63	8.72
																																S09	STATION	F3	0.48	0.24
																																S09	STATION	F4	0.01	0.06
																																S09	CONTROLE	F1	72.16	86.95
																																S09	CONTROLE	F2	27.03	12.6
																																S09	CONTROLE	F3	0.76	0.41
																																S09	CONTROLE	F4	0.05	0.04
																																S09	REEL	F1	69.14	69.28
																																S09	REEL	F2	22.46	22.48
																																S09	REEL	F3	7.87	7.7
																																S09	REEL	F4	0.53	0.54
																																S09	REEL	F1	50.4	66.68
																																S09	REEL	F2	37.53	27.28
																																S09	REEL	F3	11.25	5.23
																																S09	REEL	F4	0.82	0.81
																																S09	REEL	F1	20.14	50.11
																																S09	REEL	F2	71.4	40.51
																																S09	REEL	F3	8.03	8.77
																																S09	REEL	F4	0.44	0.62
																																S09	REEL	F1	27.16	66.4
																																S09	REEL	F2	66.43	29.83
																																S09	REEL	F3	5.99	3.43
																																S09	REEL	F4	0.42	0.35
																																S09	IMV	F1	93.13	89.68
																																S09	IMV	F2	6.57	9.86
																																S09	IMV	F3	0.28	0.4
																																S09	IMV	F4	0.03	0.06
																																S09	IMV	F1	89.17	93.51
																																S09	IMV	F2	10.62	6.37
																																S09	IMV	F3	0.19	0.1
																																S09	IMV	F4	0.03	0.02
																																S09	IMV	F1	95.35	88.39
																																S09	IMV	F2	4.33	11.12
																																S09	IMV	F3	0.3	0.39
																																S09	IMV	F4	0.03	0.1
																																S09	IMV	F1	83.8	92.57
																																S09	IMV	F2	15.29	6.95
																																S09	IMV	F3	0.85	0.37
																																S09	IMV	F4	0.06	0.1
																																S09	IMK	F1	89.15	71.64
																																S09	IMK	F2	10.53	27.56
																																S09	IMK	F3	0.29	0.63
																																S09	IMK	F4	0.03	0.17
																																S09	IMK	F1	86.56	92.41
																																S09	IMK	F2	12.63	7.27
																																S09	IMK	F3	0.76	0.28
																																S09	IMK	F4	0.06	0.04
																																S09	IMK	F1	90.91	93.62
																																S09	IMK	F2	8.75	6
																																S09	IMK	F3	0.31	0.3
																																S09	IMK	F4	0.03	0.09
																																S09	IMK	F1	89.77	92.36
																																S09	IMK	F2	10.06	7.22
																																S09	IMK	F3	0.16	0.36
																																S09	IMK	F4	0.02	0.06
																																S10	STATION	F1	86.43	92.61
																																S10	STATION	F2	12.93	6.8
																																S10	STATION	F3	0.55	0.47
																																S10	STATION	F4	0.09	0.13
																																S10	CONTROLE	F1	85.89	69.14
																																S10	CONTROLE	F2	13.34	29.86
																																S10	CONTROLE	F3	0.6	0.79
																																S10	CONTROLE	F4	0.17	0.21
																																S10	REEL	F1	76.79	83.54
																																S10	REEL	F2	15.87	15.19
																																S10	REEL	F3	6.74	1.11
																																S10	REEL	F4	0.59	0.16
																																S10	REEL	F1	58.72	71.66
																																S10	REEL	F2	33.16	21.94
																																S10	REEL	F3	6.97	5.79
																																S10	REEL	F4	1.15	0.61
																																S10	REEL	F1	50.96	57.11
																																S10	REEL	F2	36.29	35.27
																																S10	REEL	F3	11.7	6.84
																																S10	REEL	F4	1.05	0.78
																																S10	REEL	F1	65.34	63.4
																																S10	REEL	F2	25.07	30.5
																																S10	REEL	F3	8.75	5.74
																																S10	REEL	F4	0.83	0.35
																																S10	IMV	F1	96.24	87.76
																																S10	IMV	F2	3.61	11.38
																																S10	IMV	F3	0.13	0.68
																																S10	IMV	F4	0.02	0.17
																																S10	IMV	F1	91.93	87.91
																																S10	IMV	F2	7.89	11.51
																																S10	IMV	F3	0.12	0.42
																																S10	IMV	F4	0.06	0.16
																																S10	IMV	F1	98.81	91.65
																																S10	IMV	F2	1.06	7.77
																																S10	IMV	F3	0.11	0.49
																																S10	IMV	F4	0.02	0.09
																																S10	IMV	F1	91.97	65.5
																																S10	IMV	F2	7.21	33.22
																																S10	IMV	F3	0.71	1.03
																																S10	IMV	F4	0.1	0.25
																																S10	IMK	F1	92.58	95.12
																																S10	IMK	F2	7.12	4.41
																																S10	IMK	F3	0.24	0.39
																																S10	IMK	F4	0.05	0.09
																																S10	IMK	F1	83.96	95.76
																																S10	IMK	F2	14.52	3.74
																																S10	IMK	F3	1.23	0.41
																																S10	IMK	F4	0.29	0.09
																																S10	IMK	F1	97.41	82.64
																																S10	IMK	F2	2.35	16.75
																																S10	IMK	F3	0.2	0.53
																																S10	IMK	F4	0.04	0.08
																																S10	IMK	F1	94.94	84.33
																																S10	IMK	F2	4.46	14.87
																																S10	IMK	F3	0.44	0.7
																																S10	IMK	F4	0.16	0.1
																																S11	STATION	F1	65.89	81.16
																																S11	STATION	F2	33.01	18.18
																																S11	STATION	F3	0.97	0.55
																																S11	STATION	F4	0.14	0.11
																																S11	CONTROLE	F1	75.28	80.92
																																S11	CONTROLE	F2	23.6	17.96
																																S11	CONTROLE	F3	0.88	0.83
																																S11	CONTROLE	F4	0.23	0.29
																																S11	REEL	F1	71.21	33.14
																																S11	REEL	F2	21.43	58.23
																																S11	REEL	F3	6.88	7.42
																																S11	REEL	F4	0.48	1.21
																																S11	REEL	F1	53.54	48.2
																																S11	REEL	F2	40.57	44.82
																																S11	REEL	F3	5.42	5.44
																																S11	REEL	F4	0.47	1.55
																																S11	REEL	F1	64.25	44.91
																																S11	REEL	F2	32.81	47.92
																																S11	REEL	F3	2.65	5.8
																																S11	REEL	F4	0.29	1.37
																																S11	REEL	F1	65.84	81.73
																																S11	REEL	F2	30.42	15.98
																																S11	REEL	F3	3.31	1.91
																																S11	REEL	F4	0.43	0.38
																																S11	IMV	F1	78.37	91.15
																																S11	IMV	F2	21.36	8.36
																																S11	IMV	F3	0.21	0.42
																																S11	IMV	F4	0.06	0.08
																																S11	IMV	F1	87.88	90.07
																																S11	IMV	F2	11.61	9.54
																																S11	IMV	F3	0.38	0.29
																																S11	IMV	F4	0.14	0.1
																																S11	IMV	F1	77.78	72.65
																																S11	IMV	F2	21.78	24.93
																																S11	IMV	F3	0.35	2.01
																																S11	IMV	F4	0.09	0.41
																																S11	IMV	F1	61.96	88.21
																																S11	IMV	F2	37.08	11.29
																																S11	IMV	F3	0.87	0.38
																																S11	IMV	F4	0.1	0.12
																																S11	IMK	F1	91.99	42.13
																																S11	IMK	F2	7.77	56.49
																																S11	IMK	F3	0.18	1.03
																																S11	IMK	F4	0.05	0.35
																																S11	IMK	F1	95.59	85.72
																																S11	IMK	F2	4.09	13.52
																																S11	IMK	F3	0.25	0.63
																																S11	IMK	F4	0.08	0.12
																																S11	IMK	F1	73.03	89.21
																																S11	IMK	F2	26.39	10.37
																																S11	IMK	F3	0.47	0.32
																																S11	IMK	F4	0.11	0.1
																																S11	IMK	F1	84.56	76.34
																																S11	IMK	F2	14.67	21.13
																																S11	IMK	F3	0.65	2.11
																																S11	IMK	F4	0.13	0.42
																																S12	STATION	F1	70.88	89.33
																																S12	STATION	F2	28.6	10.27
																																S12	STATION	F3	0.38	0.3
																																S12	STATION	F4	0.14	0.11
																																S12	CONTROLE	F1	93.28	93.72
																																S12	CONTROLE	F2	6.58	6.08
																																S12	CONTROLE	F3	0.09	0.11
																																S12	CONTROLE	F4	0.05	0.09
																																S12	REEL	F1	48.05	48.98
																																S12	REEL	F2	43.9	42.4
																																S12	REEL	F3	7.5	7.69
																																S12	REEL	F4	0.55	0.93
																																S12	REEL	F1	51.63	82.19
																																S12	REEL	F2	44.63	15.49
																																S12	REEL	F3	3.4	1.96
																																S12	REEL	F4	0.34	0.37
																																S12	REEL	F1	65.48	85.59
																																S12	REEL	F2	31.02	12.47
																																S12	REEL	F3	3.18	1.71
																																S12	REEL	F4	0.32	0.23
																																S12	REEL	F1	65.48	85.59
																																S12	REEL	F2	31.02	12.47
																																S12	REEL	F3	3.18	1.71
																																S12	REEL	F4	0.32	0.23
																																S12	IMV	F1	94.49	88.93
																																S12	IMV	F2	5.42	10.67
																																S12	IMV	F3	0.06	0.22
																																S12	IMV	F4	0.03	0.18
																																S12	IMV	F1	82.44	95.15
																																S12	IMV	F2	16.56	4.45
																																S12	IMV	F3	0.72	0.26
																																S12	IMV	F4	0.28	0.13
																																S12	IMV	F1	98.64	95.07
																																S12	IMV	F2	1.22	4.28
																																S12	IMV	F3	0.09	0.46
																																S12	IMV	F4	0.05	0.2
																																S12	IMV	F1	94.13	94.76
																																S12	IMV	F2	5.48	4.51
																																S12	IMV	F3	0.3	0.54
																																S12	IMV	F4	0.09	0.19
																																S12	IMK	F1	96.01	93.59
																																S12	IMK	F2	3.86	5.83
																																S12	IMK	F3	0.1	0.41
																																S12	IMK	F4	0.03	0.17
																																S12	IMK	F1	96.26	92.68
																																S12	IMK	F2	3.65	6.85
																																S12	IMK	F3	0.07	0.33
																																S12	IMK	F4	0.02	0.14
																																S12	IMK	F1	94.56	98.41
																																S12	IMK	F2	5.15	1.41
																																S12	IMK	F3	0.22	0.11
																																S12	IMK	F4	0.07	0.06
																																S12	IMK	F1	94.12	93.55
																																S12	IMK	F2	5.78	6.09
																																S12	IMK	F3	0.08	0.21
																																S12	IMK	F4	0.02	0.16
																																S13	STATION	F1	80.4	78.09
																																S13	STATION	F2	18.92	21.24
																																S13	STATION	F3	0.61	0.54
																																S13	STATION	F4	0.07	0.13
																																S13	CONTROLE	F1	91.62	95.47
																																S13	CONTROLE	F2	8.17	3.97
																																S13	CONTROLE	F3	0.18	0.47
																																S13	CONTROLE	F4	0.03	0.09
																																S13	REEL	F1	94.18	86.36
																																S13	REEL	F2	4.94	11.86
																																S13	REEL	F3	0.78	1.59
																																S13	REEL	F4	0.1	0.18
																																S13	REEL	F1	82.61	73.64
																																S13	REEL	F2	12.3	19.64
																																S13	REEL	F3	4.8	5.89
																																S13	REEL	F4	0.3	0.83
																																S13	REEL	F1	77.24	64.24
																																S13	REEL	F2	19.49	28.8
																																S13	REEL	F3	3.08	6.16
																																S13	REEL	F4	0.19	0.8
																																S13	REEL	F1	68.88	85.2
																																S13	REEL	F2	25.93	10.67
																																S13	REEL	F3	4.98	3.66
																																S13	REEL	F4	0.2	0.47
																																S13	IMV	F1	81.78	55.59
																																S13	IMV	F2	17.36	40.72
																																S13	IMV	F3	0.63	2.86
																																S13	IMV	F4	0.23	0.83
																																S13	IMV	F1	91.39	95.25
																																S13	IMV	F2	7.89	4.31
																																S13	IMV	F3	0.64	0.31
																																S13	IMV	F4	0.07	0.14
																																S13	IMV	F1	94.7	64.3
																																S13	IMV	F2	5.02	34.18
																																S13	IMV	F3	0.25	1.21
																																S13	IMV	F4	0.03	0.31
																																S13	IMV	F1	97.46	79.71
																																S13	IMV	F2	2.44	19.38
																																S13	IMV	F3	0.08	0.71
																																S13	IMV	F4	0.02	0.2
																																S13	IMK	F1	85.95	98.16
																																S13	IMK	F2	13.7	1.6
																																S13	IMK	F3	0.31	0.16
																																S13	IMK	F4	0.04	0.08
																																S13	IMK	F1	83.52	76.04
																																S13	IMK	F2	15.59	22.58
																																S13	IMK	F3	0.76	1.15
																																S13	IMK	F4	0.12	0.23
																																S13	IMK	F1	87.8	92.81
																																S13	IMK	F2	11.75	6.62
																																S13	IMK	F3	0.39	0.5
																																S13	IMK	F4	0.06	0.07
																																S13	IMK	F1	67.65	55.32
																																S13	IMK	F2	31.19	43.01
																																S13	IMK	F3	1	1.29
																																S13	IMK	F4	0.15	0.39
																																S14	STATION	F1	88.82	86
																																S14	STATION	F2	10.68	13.53
																																S14	STATION	F3	0.48	0.44
																																S14	STATION	F4	0.02	0.03
																																S14	CONTROLE	F1	62.34	83.81
																																S14	CONTROLE	F2	37.26	15.98
																																S14	CONTROLE	F3	0.38	0.18
																																S14	CONTROLE	F4	0.02	0.03
																																S14	REEL	F1	83.48	73.93
																																S14	REEL	F2	10.88	21.06
																																S14	REEL	F3	5.36	4.57
																																S14	REEL	F4	0.28	0.44
																																S14	REEL	F1	66.9	78.23
																																S14	REEL	F2	28.77	19.68
																																S14	REEL	F3	3.93	1.73
																																S14	REEL	F4	0.4	0.36
																																S14	REEL	F1	79.95	82.48
																																S14	REEL	F2	18.1	15.25
																																S14	REEL	F3	1.84	2.12
																																S14	REEL	F4	0.11	0.14
																																S14	REEL	F1	26.77	64.63
																																S14	REEL	F2	62.11	32.63
																																S14	REEL	F3	10.62	2.51
																																S14	REEL	F4	0.51	0.23
																																S14	IMV	F1	75.71	91.73
																																S14	IMV	F2	23.82	7.95
																																S14	IMV	F3	0.43	0.29
																																S14	IMV	F4	0.04	0.03
																																S14	IMV	F1	77.76	73.99
																																S14	IMV	F2	21.84	25.49
																																S14	IMV	F3	0.37	0.48
																																S14	IMV	F4	0.03	0.04
																																S14	IMV	F1	68.55	77.87
																																S14	IMV	F2	30.73	21.09
																																S14	IMV	F3	0.68	0.93
																																S14	IMV	F4	0.03	0.11
																																S14	IMV	F1	74.04	87.23
																																S14	IMV	F2	25.48	12.24
																																S14	IMV	F3	0.46	0.48
																																S14	IMV	F4	0.02	0.05
																																S14	IMK	F1	86.58	77.91
																																S14	IMK	F2	13.23	21.49
																																S14	IMK	F3	0.18	0.55
																																S14	IMK	F4	0.01	0.05
																																S14	IMK	F1	73.28	92.56
																																S14	IMK	F2	26.27	7.19
																																S14	IMK	F3	0.42	0.23
																																S14	IMK	F4	0.02	0.02
																																S14	IMK	F1	72.61	80.12
																																S14	IMK	F2	26.33	19.01
																																S14	IMK	F3	0.91	0.62
																																S14	IMK	F4	0.15	0.25
																																S14	IMK	F1	82.89	77.42
																																S14	IMK	F2	16.69	21.58
																																S14	IMK	F3	0.39	0.86
																																S14	IMK	F4	0.03	0.15
																																S15	STATION	F1	94.37	98.6
																																S15	STATION	F2	5.33	1.31
																																S15	STATION	F3	0.23	0.08
																																S15	STATION	F4	0.07	0.01
																																S15	CONTROLE	F1	95.03	82.55
																																S15	CONTROLE	F2	4.84	16.98
																																S15	CONTROLE	F3	0.11	0.33
																																S15	CONTROLE	F4	0.02	0.14
																																S15	REEL	F1	77.38	72.82
																																S15	REEL	F2	21.24	24.73
																																S15	REEL	F3	1.26	2.26
																																S15	REEL	F4	0.12	0.19
																																S15	REEL	F1	43.97	58.21
																																S15	REEL	F2	51.85	34.28
																																S15	REEL	F3	3.88	6.96
																																S15	REEL	F4	0.3	0.56
																																S15	REEL	F1	65.89	77.59
																																S15	REEL	F2	28.96	19.91
																																S15	REEL	F3	4.81	2.28
																																S15	REEL	F4	0.34	0.22
																																S15	REEL	F1	61.27	69.3
																																S15	REEL	F2	36.07	28.03
																																S15	REEL	F3	2.33	2.41
																																S15	REEL	F4	0.34	0.25
																																S15	IMV	F1	88.29	95.96
																																S15	IMV	F2	11.15	3.83
																																S15	IMV	F3	0.51	0.17
																																S15	IMV	F4	0.04	0.05
																																S15	IMV	F1	70.43	92.92
																																S15	IMV	F2	29.25	6.74
																																S15	IMV	F3	0.28	0.29
																																S15	IMV	F4	0.04	0.05
																																S15	IMV	F1	93.79	97.9
																																S15	IMV	F2	5.65	1.96
																																S15	IMV	F3	0.46	0.12
																																S15	IMV	F4	0.11	0.02
																																S15	IMV	F1	95.42	93.04
																																S15	IMV	F2	4.11	6.17
																																S15	IMV	F3	0.43	0.61
																																S15	IMV	F4	0.03	0.18
																																S15	IMK	F1	91.71	70.43
																																S15	IMK	F2	7.84	28.42
																																S15	IMK	F3	0.42	1.01
																																S15	IMK	F4	0.03	0.13
																																S15	IMK	F1	95.85	88.68
																																S15	IMK	F2	4.03	10.85
																																S15	IMK	F3	0.11	0.36
																																S15	IMK	F4	0.01	0.12
																																S15	IMK	F1	97.24	97.74
																																S15	IMK	F2	2.64	2.11
																																S15	IMK	F3	0.11	0.11
																																S15	IMK	F4	0.02	0.04
																																S15	IMK	F1	60.63	95.81
																																S15	IMK	F2	38.55	4.09
																																S15	IMK	F3	0.77	0.09
																																S15	IMK	F4	0.05	0.01
																																S16	STATION	F1	66.81	73.66
																																S16	STATION	F2	32.44	25.52
																																S16	STATION	F3	0.72	0.71
																																S16	STATION	F4	0.03	0.12
																																S16	CONTROLE	F1	75.65	74.18
																																S16	CONTROLE	F2	23.06	24.78
																																S16	CONTROLE	F3	1.07	1.02
																																S16	CONTROLE	F4	0.22	0.02
																																S16	REEL	F1	85.35	64.58
																																S16	REEL	F2	13.02	32.96
																																S16	REEL	F3	1.46	2.21
																																S16	REEL	F4	0.16	0.25
																																S16	REEL	F1	67.89	75.26
																																S16	REEL	F2	27.67	21.73
																																S16	REEL	F3	4.1	2.66
																																S16	REEL	F4	0.34	0.35
																																S16	REEL	F1	75.61	68.65
																																S16	REEL	F2	20.11	27.35
																																S16	REEL	F3	3.95	3.61
																																S16	REEL	F4	0.32	0.4
																																S16	REEL	F1	79.51	75.86
																																S16	REEL	F2	16.55	19.86
																																S16	REEL	F3	3.69	3.92
																																S16	REEL	F4	0.26	0.36
																																S16	IMV	F1	96.45	81.36
																																S16	IMV	F2	3.41	17.91
																																S16	IMV	F3	0.13	0.65
																																S16	IMV	F4	0.01	0.08
																																S16	IMV	F1	89.92	94.09
																																S16	IMV	F2	9.75	5.24
																																S16	IMV	F3	0.28	0.54
																																S16	IMV	F4	0.05	0.13
																																S16	IMV	F1	75.53	88.8
																																S16	IMV	F2	24	10.88
																																S16	IMV	F3	0.44	0.26
																																S16	IMV	F4	0.03	0.06
																																S16	IMV	F1	94.64	97.09
																																S16	IMV	F2	5.01	2.67
																																S16	IMV	F3	0.34	0.21
																																S16	IMV	F4	0.02	0.03
																																S16	IMK	F1	90.77	75.52
																																S16	IMK	F2	8.94	23.19
																																S16	IMK	F3	0.27	1.09
																																S16	IMK	F4	0.02	0.19
																																S16	IMK	F1	97.04	79.56
																																S16	IMK	F2	2.8	19.08
																																S16	IMK	F3	0.14	1.08
																																S16	IMK	F4	0.03	0.28
																																S16	IMK	F1	98.61	79.74
																																S16	IMK	F2	1.29	19.35
																																S16	IMK	F3	0.09	0.89
																																S16	IMK	F4	0.01	0.02
																																S16	IMK	F1	97.23	90.9
																																S16	IMK	F2	2.63	8.45
																																S16	IMK	F3	0.1	0.58
																																S16	IMK	F4	0.03	0.07
																																S17	STATION	F1	89.85	89.96
																																S17	STATION	F2	9.97	9.49
																																S17	STATION	F3	0.16	0.4
																																S17	STATION	F4	0.02	0.15
																																S17	CONTROLE	F1	50.41	74.53
																																S17	CONTROLE	F2	47.49	23.87
																																S17	CONTROLE	F3	1.86	1.19
																																S17	CONTROLE	F4	0.25	0.4
																																S17	REEL	F1	90.88	96.64
																																S17	REEL	F2	8.05	2.96
																																S17	REEL	F3	0.83	0.32
																																S17	REEL	F4	0.23	0.09
																																S17	REEL	F1	84.38	70.67
																																S17	REEL	F2	13.52	28.04
																																S17	REEL	F3	1.79	0.93
																																S17	REEL	F4	0.32	0.36
																																S17	REEL	F1	94.13	91.65
																																S17	REEL	F2	4.58	7.68
																																S17	REEL	F3	1.04	0.53
																																S17	REEL	F4	0.25	0.15
																																S17	REEL	F1	80.16	69.58
																																S17	REEL	F2	16.24	27.57
																																S17	REEL	F3	3.36	2.13
																																S17	REEL	F4	0.24	0.72
																																S17	IMV	F1	82.68	92.83
																																S17	IMV	F2	16.7	6.78
																																S17	IMV	F3	0.52	0.3
																																S17	IMV	F4	0.1	0.09
																																S17	IMV	F1	89.51	94.23
																																S17	IMV	F2	9.97	5.42
																																S17	IMV	F3	0.42	0.26
																																S17	IMV	F4	0.1	0.09
																																S17	IMV	F1	94.32	95.42
																																S17	IMV	F2	5.43	4.15
																																S17	IMV	F3	0.19	0.34
																																S17	IMV	F4	0.06	0.1
																																S17	IMV	F1	92.24	91.18
																																S17	IMV	F2	7.2	7.8
																																S17	IMV	F3	0.48	0.81
																																S17	IMV	F4	0.09	0.22
																																S17	IMK	F1	84.66	93.45
																																S17	IMK	F2	14.98	6.38
																																S17	IMK	F3	0.29	0.12
																																S17	IMK	F4	0.06	0.04
																																S17	IMK	F1	96.88	97.94
																																S17	IMK	F2	2.85	1.88
																																S17	IMK	F3	0.17	0.12
																																S17	IMK	F4	0.09	0.06
																																S17	IMK	F1	98.59	98.77
																																S17	IMK	F2	1.21	1.12
																																S17	IMK	F3	0.13	0.07
																																S17	IMK	F4	0.06	0.03
																																S17	IMK	F1	97.69	97.7
																																S17	IMK	F2	2.08	2.13
																																S17	IMK	F3	0.17	0.12
																																S17	IMK	F4	0.07	0.05
																																S18	STATION	F1	92.66	93.72
																																S18	STATION	F2	7.13	5.56
																																S18	STATION	F3	0.19	0.69
																																S18	STATION	F4	0.02	0.02
																																S18	CONTROLE	F1	86.93	90.28
																																S18	CONTROLE	F2	12.96	9.53
																																S18	CONTROLE	F3	0.1	0.16
																																S18	CONTROLE	F4	0.01	0.02
																																S18	REEL	F1	70.12	46.54
																																S18	REEL	F2	26.51	46.91
																																S18	REEL	F3	3.25	6.29
																																S18	REEL	F4	0.12	0.27
																																S18	REEL	F1	81.29	61
																																S18	REEL	F2	17.05	32.84
																																S18	REEL	F3	1.55	5.7
																																S18	REEL	F4	0.11	0.46
																																S18	REEL	F1	59.51	66.1
																																S18	REEL	F2	37.52	32.52
																																S18	REEL	F3	2.77	1.05
																																S18	REEL	F4	0.2	0.33
																																S18	REEL	F1	62.31	70.6
																																S18	REEL	F2	34.03	27.6
																																S18	REEL	F3	3.46	1.52
																																S18	REEL	F4	0.2	0.28
																																S18	IMV	F1	95.07	91.61
																																S18	IMV	F2	4.53	7.86
																																S18	IMV	F3	0.28	0.5
																																S18	IMV	F4	0.11	0.03
																																S18	IMV	F1	59.15	83.56
																																S18	IMV	F2	39.89	16.25
																																S18	IMV	F3	0.88	0.18
																																S18	IMV	F4	0.07	0.01
																																S18	IMV	F1	92.15	96.02
																																S18	IMV	F2	7.62	3.84
																																S18	IMV	F3	0.19	0.14
																																S18	IMV	F4	0.04	0.01
																																S18	IMV	F1	88.57	95.72
																																S18	IMV	F2	11.24	4.16
																																S18	IMV	F3	0.17	0.11
																																S18	IMV	F4	0.02	0.01
																																S18	IMK	F1	62.88	89.75
																																S18	IMK	F2	36.54	9.53
																																S18	IMK	F3	0.45	0.69
																																S18	IMK	F4	0.13	0.03
																																S18	IMK	F1	85.03	68.77
																																S18	IMK	F2	14.74	30.68
																																S18	IMK	F3	0.21	0.52
																																S18	IMK	F4	0.02	0.03
																																S18	IMK	F1	91.99	58.09
																																S18	IMK	F2	7.92	40.99
																																S18	IMK	F3	0.07	0.81
																																S18	IMK	F4	0.01	0.1
																																S18	IMK	F1	84.1	84.57
																																S18	IMK	F2	15.55	15.14
																																S18	IMK	F3	0.28	0.28
																																S18	IMK	F4	0.06	0.02
																																S19	STATION	F1	96.54	82.62
																																S19	STATION	F2	3.32	16.78
																																S19	STATION	F3	0.11	0.53
																																S19	STATION	F4	0.03	0.07
																																S19	CONTROLE	F1	94.81	92.55
																																S19	CONTROLE	F2	5.04	7.17
																																S19	CONTROLE	F3	0.14	0.2
																																S19	CONTROLE	F4	0.02	0.08
																																S19	REEL	F1	60.73	73.29
																																S19	REEL	F2	32.44	23.89
																																S19	REEL	F3	6.51	2.53
																																S19	REEL	F4	0.31	0.29
																																S19	REEL	F1	95.69	92.95
																																S19	REEL	F2	4.07	4.55
																																S19	REEL	F3	0.13	1.71
																																S19	REEL	F4	0.11	0.79
																																S19	REEL	F1	49.22	72.32
																																S19	REEL	F2	41.8	21.48
																																S19	REEL	F3	8.53	5.52
																																S19	REEL	F4	0.44	0.68
																																S19	REEL	F1	79.11	88.94
																																S19	REEL	F2	18.24	9.71
																																S19	REEL	F3	2.45	1.17
																																S19	REEL	F4	0.19	0.18
																																S19	IMV	F1	97.92	68.61
																																S19	IMV	F2	1.98	30.26
																																S19	IMV	F3	0.08	1.03
																																S19	IMV	F4	0.02	0.09
																																S19	IMV	F1	98.28	77.82
																																S19	IMV	F2	1.64	21.82
																																S19	IMV	F3	0.07	0.31
																																S19	IMV	F4	0.01	0.05
																																S19	IMV	F1	96.65	91.39
																																S19	IMV	F2	3.22	8.44
																																S19	IMV	F3	0.09	0.17
																																S19	IMV	F4	0.03	0.01
																																S19	IMV	F1	99.07	83.06
																																S19	IMV	F2	0.88	16.17
																																S19	IMV	F3	0.04	0.63
																																S19	IMV	F4	0.01	0.14
																																S19	IMK	F1	96.22	92.25
																																S19	IMK	F2	3.57	7.5
																																S19	IMK	F3	0.15	0.2
																																S19	IMK	F4	0.06	0.05
																																S19	IMK	F1	97.84	93.64
																																S19	IMK	F2	2.13	6.22
																																S19	IMK	F3	0.03	0.13
																																S19	IMK	F4	0	0.01
																																S19	IMK	F1	94.7	97.23
																																S19	IMK	F2	5.05	2.7
																																S19	IMK	F3	0.19	0.06
																																S19	IMK	F4	0.06	0.01
																																S19	IMK	F1	92.24	77.86
																																S19	IMK	F2	7.4	21
																																S19	IMK	F3	0.31	1.06
																																S19	IMK	F4	0.05	0.08
																																S20	STATION	F1	76.27	79.87
																																S20	STATION	F2	22.94	19.89
																																S20	STATION	F3	0.57	0.19
																																S20	STATION	F4	0.21	0.05
																																S20	CONTROLE	F1	62.73	95.98
																																S20	CONTROLE	F2	36.11	2.93
																																S20	CONTROLE	F3	0.99	0.93
																																S20	CONTROLE	F4	0.17	0.17
																																S20	REEL	F1	82.61	78.27
																																S20	REEL	F2	13.58	18.7
																																S20	REEL	F3	3.38	2.66
																																S20	REEL	F4	0.44	0.37
																																S20	REEL	F1	48.82	73.83
																																S20	REEL	F2	38.35	20.77
																																S20	REEL	F3	12.19	4.94
																																S20	REEL	F4	0.64	0.46
																																S20	REEL	F1	36.56	52.4
																																S20	REEL	F2	48.44	39.81
																																S20	REEL	F3	14.11	6.87
																																S20	REEL	F4	0.89	0.92
																																S20	REEL	F1	56.66	70.7
																																S20	REEL	F2	38.34	26.58
																																S20	REEL	F3	4.62	2.36
																																S20	REEL	F4	0.38	0.36
																																S20	IMV	F1	81.51	80.47
																																S20	IMV	F2	17.47	18.6
																																S20	IMV	F3	0.85	0.65
																																S20	IMV	F4	0.17	0.28
																																S20	IMV	F1	82.87	96.98
																																S20	IMV	F2	16.37	2.72
																																S20	IMV	F3	0.7	0.26
																																S20	IMV	F4	0.06	0.05
																																S20	IMV	F1	86.97	84.23
																																S20	IMV	F2	12.67	15.33
																																S20	IMV	F3	0.28	0.31
																																S20	IMV	F4	0.08	0.13
																																S20	IMV	F1	97.34	84.31
																																S20	IMV	F2	2.54	15.22
																																S20	IMV	F3	0.1	0.31
																																S20	IMV	F4	0.02	0.16
																																S20	IMK	F1	79.11	94.37
																																S20	IMK	F2	20.15	5.29
																																S20	IMK	F3	0.56	0.26
																																S20	IMK	F4	0.18	0.08
																																S20	IMK	F1	84.99	92.5
																																S20	IMK	F2	14.7	7.17
																																S20	IMK	F3	0.23	0.21
																																S20	IMK	F4	0.08	0.13
																																S20	IMK	F1	75.17	91.47
																																S20	IMK	F2	24.37	7.91
																																S20	IMK	F3	0.39	0.36
																																S20	IMK	F4	0.07	0.25
																																S20	IMK	F1	94.88	90.43
																																S20	IMK	F2	4.98	9.02
																																S20	IMK	F3	0.12	0.33
																																S20	IMK	F4	0.02	0.22
																																S21	STATION	F1	75.86	92.74
																																S21	STATION	F2	23.36	6.88
																																S21	STATION	F3	0.7	0.33
																																S21	STATION	F4	0.08	0.04
																																S21	CONTROLE	F1	85.57	69.13
																																S21	CONTROLE	F2	13.89	29.73
																																S21	CONTROLE	F3	0.51	1.12
																																S21	CONTROLE	F4	0.03	0.02
																																S21	REEL	F1	81.54	83.86
																																S21	REEL	F2	15.76	14.84
																																S21	REEL	F3	2.49	1.2
																																S21	REEL	F4	0.21	0.1
																																S21	REEL	F1	87.4	76.28
																																S21	REEL	F2	10.17	19.87
																																S21	REEL	F3	2.35	3.67
																																S21	REEL	F4	0.08	0.18
																																S21	REEL	F1	71.44	56.63
																																S21	REEL	F2	23.19	39.42
																																S21	REEL	F3	5.11	3.66
																																S21	REEL	F4	0.26	0.28
																																S21	REEL	F1	74.48	71.59
																																S21	REEL	F2	21.25	25.41
																																S21	REEL	F3	4.05	2.84
																																S21	REEL	F4	0.22	0.17
																																S21	IMV	F1	74.03	62.73
																																S21	IMV	F2	24.38	35.83
																																S21	IMV	F3	1.46	1.35
																																S21	IMV	F4	0.12	0.09
																																S21	IMV	F1	91.76	90.65
																																S21	IMV	F2	7.92	9.1
																																S21	IMV	F3	0.27	0.23
																																S21	IMV	F4	0.04	0.02
																																S21	IMV	F1	78.01	94.67
																																S21	IMV	F2	21.31	5.13
																																S21	IMV	F3	0.65	0.19
																																S21	IMV	F4	0.04	0.01
																																S21	IMV	F1	93.53	84.44
																																S21	IMV	F2	6.08	14.95
																																S21	IMV	F3	0.35	0.58
																																S21	IMV	F4	0.04	0.03
																																S21	IMK	F1	76.31	72.61
																																S21	IMK	F2	23.26	26.76
																																S21	IMK	F3	0.39	0.57
																																S21	IMK	F4	0.04	0.06
																																S21	IMK	F1	77.39	87.78
																																S21	IMK	F2	22.11	11.72
																																S21	IMK	F3	0.48	0.48
																																S21	IMK	F4	0.02	0.03
																																S21	IMK	F1	92.32	93.78
																																S21	IMK	F2	7.17	6.03
																																S21	IMK	F3	0.46	0.17
																																S21	IMK	F4	0.05	0.02
																																S21	IMK	F1	75.91	89
																																S21	IMK	F2	23.54	10.41
																																S21	IMK	F3	0.52	0.55
																																S21	IMK	F4	0.04	0.04
																																S22	STATION	F1	90.18	91.12
																																S22	STATION	F2	9.28	8.41
																																S22	STATION	F3	0.51	0.39
																																S22	STATION	F4	0.03	0.07
																																S22	CONTROLE	F1	78.48	94.03
																																S22	CONTROLE	F2	20.77	5.58
																																S22	CONTROLE	F3	0.69	0.34
																																S22	CONTROLE	F4	0.06	0.05
																																S22	REEL	F1	48.43	51.63
																																S22	REEL	F2	35.68	43.43
																																S22	REEL	F3	14.76	3.73
																																S22	REEL	F4	1.12	1.21
																																S22	REEL	F1	43.3	40.78
																																S22	REEL	F2	51.92	43.33
																																S22	REEL	F3	4.43	14.34
																																S22	REEL	F4	0.35	1.54
																																S22	REEL	F1	48.9	71.19
																																S22	REEL	F2	45.05	20.84
																																S22	REEL	F3	5.56	7.14
																																S22	REEL	F4	0.5	0.83
																																S22	REEL	F1	34.88	72.74
																																S22	REEL	F2	57.61	22.78
																																S22	REEL	F3	6.92	3.68
																																S22	REEL	F4	0.58	0.8
																																S22	IMV	F1	62.96	92.1
																																S22	IMV	F2	35.54	7.45
																																S22	IMV	F3	1.32	0.35
																																S22	IMV	F4	0.19	0.11
																																S22	IMV	F1	74.89	93.34
																																S22	IMV	F2	24.46	6.16
																																S22	IMV	F3	0.61	0.45
																																S22	IMV	F4	0.04	0.05
																																S22	IMV	F1	93.36	94.14
																																S22	IMV	F2	6.38	5.09
																																S22	IMV	F3	0.25	0.71
																																S22	IMV	F4	0.01	0.06
																																S22	IMV	F1	77.19	67.45
																																S22	IMV	F2	22.11	31.35
																																S22	IMV	F3	0.66	1.08
																																S22	IMV	F4	0.04	0.12
																																S22	IMK	F1	76.16	96.24
																																S22	IMK	F2	23.39	3.47
																																S22	IMK	F3	0.41	0.28
																																S22	IMK	F4	0.04	0.01
																																S22	IMK	F1	96.02	89.01
																																S22	IMK	F2	3.8	10.19
																																S22	IMK	F3	0.15	0.73
																																S22	IMK	F4	0.02	0.08
																																S22	IMK	F1	84.76	88.43
																																S22	IMK	F2	14.25	9.6
																																S22	IMK	F3	0.89	1.91
																																S22	IMK	F4	0.1	0.06
																																S22	IMK	F1	94.51	79.69
																																S22	IMK	F2	5.15	16.32
																																S22	IMK	F3	0.32	3.84
																																S22	IMK	F4	0.02	0.14
																																S23	STATION	F1	78.95	94.19
																																S23	STATION	F2	19.77	5.24
																																S23	STATION	F3	1.22	0.53
																																S23	STATION	F4	0.06	0.04
																																S23	CONTROLE	F1	78.37	89.79
																																S23	CONTROLE	F2	20.08	9.16
																																S23	CONTROLE	F3	1.44	0.92
																																S23	CONTROLE	F4	0.11	0.14
																																S23	REEL	F1	90.34	90.32
																																S23	REEL	F2	8.94	8.79
																																S23	REEL	F3	0.63	0.73
																																S23	REEL	F4	0.09	0.17
																																S23	REEL	F1	94.06	91.81
																																S23	REEL	F2	5.41	7.65
																																S23	REEL	F3	0.42	0.44
																																S23	REEL	F4	0.12	0.09
																																S23	REEL	F1	82.05	80.05
																																S23	REEL	F2	15.98	17.4
																																S23	REEL	F3	1.82	2.19
																																S23	REEL	F4	0.16	0.36
																																S23	REEL	F1	54.91	66.37
																																S23	REEL	F2	40.67	28.69
																																S23	REEL	F3	4.18	4.27
																																S23	REEL	F4	0.24	0.66
																																S23	IMV	F1	73.7	97.6
																																S23	IMV	F2	25.81	2.22
																																S23	IMV	F3	0.42	0.13
																																S23	IMV	F4	0.06	0.04
																																S23	IMV	F1	89.23	90.87
																																S23	IMV	F2	10.44	8.45
																																S23	IMV	F3	0.29	0.54
																																S23	IMV	F4	0.04	0.15
																																S23	IMV	F1	87.73	92.71
																																S23	IMV	F2	11.78	6.8
																																S23	IMV	F3	0.38	0.4
																																S23	IMV	F4	0.1	0.09
																																S23	IMV	F1	96.85	96.51
																																S23	IMV	F2	2.8	3.18
																																S23	IMV	F3	0.26	0.27
																																S23	IMV	F4	0.1	0.04
																																S23	IMK	F1	96.21	96.55
																																S23	IMK	F2	3.43	3.1
																																S23	IMK	F3	0.29	0.27
																																S23	IMK	F4	0.08	0.09
																																S23	IMK	F1	88.95	98.2
																																S23	IMK	F2	10.47	1.64
																																S23	IMK	F3	0.48	0.13
																																S23	IMK	F4	0.1	0.04
																																S23	IMK	F1	97.02	92.67
																																S23	IMK	F2	2.8	6.8
																																S23	IMK	F3	0.14	0.42
																																S23	IMK	F4	0.04	0.11
																																S23	IMK	F1	97.6	98.19
																																S23	IMK	F2	2.16	1.58
																																S23	IMK	F3	0.17	0.16
																																S23	IMK	F4	0.07	0.07
																																S24	STATION	F1	53.54	82.75
																																S24	STATION	F2	45.15	16.46
																																S24	STATION	F3	1.21	0.72
																																S24	STATION	F4	0.09	0.07
																																S24	CONTROLE	F1	46.26	47.22
																																S24	CONTROLE	F2	53.08	51.09
																																S24	CONTROLE	F3	0.6	1.57
																																S24	CONTROLE	F4	0.05	0.12
																																S24	REEL	F1	71.44	22.81
																																S24	REEL	F2	20.97	65.77
																																S24	REEL	F3	7.39	10.74
																																S24	REEL	F4	0.2	0.67
																																S24	REEL	F1	77.4	77.12
																																S24	REEL	F2	19.62	20.77
																																S24	REEL	F3	2.65	1.94
																																S24	REEL	F4	0.33	0.17
																																S24	REEL	F1	72.96	42.16
																																S24	REEL	F2	22.67	49.98
																																S24	REEL	F3	4.05	7.12
																																S24	REEL	F4	0.32	0.73
																																S24	REEL	F1	61.56	70.89
																																S24	REEL	F2	33.17	20.56
																																S24	REEL	F3	4.96	8.21
																																S24	REEL	F4	0.3	0.34
																																S24	IMV	F1	37.92	60.81
																																S24	IMV	F2	60.29	37.43
																																S24	IMV	F3	1.57	1.51
																																S24	IMV	F4	0.22	0.24
																																S24	IMV	F1	74.3	74.27
																																S24	IMV	F2	25.34	24.98
																																S24	IMV	F3	0.33	0.59
																																S24	IMV	F4	0.04	0.16
																																S24	IMV	F1	89.89	95.12
																																S24	IMV	F2	9.76	4.48
																																S24	IMV	F3	0.27	0.36
																																S24	IMV	F4	0.08	0.05
																																S24	IMV	F1	82.58	82.73
																																S24	IMV	F2	16.46	16.77
																																S24	IMV	F3	0.84	0.41
																																S24	IMV	F4	0.12	0.1
																																S24	IMK	F1	77.95	93.42
																																S24	IMK	F2	21.39	6.3
																																S24	IMK	F3	0.62	0.25
																																S24	IMK	F4	0.04	0.04
																																S24	IMK	F1	88.13	65.8
																																S24	IMK	F2	11.61	32.6
																																S24	IMK	F3	0.22	1.45
																																S24	IMK	F4	0.04	0.15
																																S24	IMK	F1	79	90.42
																																S24	IMK	F2	19.4	9.06
																																S24	IMK	F3	1.45	0.39
																																S24	IMK	F4	0.15	0.13
																																S24	IMK	F1	97.18	80.02
																																S24	IMK	F2	2.68	18.93
																																S24	IMK	F3	0.13	0.83
																																S24	IMK	F4	0.02	0.22
																																S25	STATION	F1	78.74	93.45
																																S25	STATION	F2	20.74	6.19
																																S25	STATION	F3	0.48	0.32
																																S25	STATION	F4	0.04	0.04
																																S25	CONTROLE	F1	68.27	74.93
																																S25	CONTROLE	F2	30.63	23.74
																																S25	CONTROLE	F3	1	1.22
																																S25	CONTROLE	F4	0.1	0.11
																																S25	REEL	F1	56.73	91.1
																																S25	REEL	F2	39.8	7.53
																																S25	REEL	F3	3.11	1.14
																																S25	REEL	F4	0.37	0.22
																																S25	REEL	F1	79.12	83.15
																																S25	REEL	F2	18.52	14.94
																																S25	REEL	F3	2.14	1.63
																																S25	REEL	F4	0.22	0.28
																																S25	REEL	F1	82.38	48.82
																																S25	REEL	F2	15.38	47.09
																																S25	REEL	F3	1.95	3.66
																																S25	REEL	F4	0.29	0.43
																																S25	REEL	F1	62.19	95.09
																																S25	REEL	F2	32.23	4
																																S25	REEL	F3	5.08	0.81
																																S25	REEL	F4	0.5	0.1
																																S25	IMV	F1	82.24	96.07
																																S25	IMV	F2	17.22	3.66
																																S25	IMV	F3	0.47	0.24
																																S25	IMV	F4	0.07	0.02
																																S25	IMV	F1	68.57	95.6
																																S25	IMV	F2	30.59	4.15
																																S25	IMV	F3	0.78	0.23
																																S25	IMV	F4	0.06	0.02
																																S25	IMV	F1	77.45	80.49
																																S25	IMV	F2	21.43	18.61
																																S25	IMV	F3	0.99	0.77
																																S25	IMV	F4	0.13	0.13
																																S25	IMV	F1	80.95	85.8
																																S25	IMV	F2	18.43	13.88
																																S25	IMV	F3	0.57	0.29
																																S25	IMV	F4	0.05	0.03
																																S25	IMK	F1	76.68	90.07
																																S25	IMK	F2	22.62	8.4
																																S25	IMK	F3	0.58	1.13
																																S25	IMK	F4	0.12	0.4
																																S25	IMK	F1	57.03	81.48
																																S25	IMK	F2	41.75	18.09
																																S25	IMK	F3	1.14	0.39
																																S25	IMK	F4	0.07	0.03
																																S25	IMK	F1	77	93.58
																																S25	IMK	F2	22.14	5.92
																																S25	IMK	F3	0.81	0.43
																																S25	IMK	F4	0.04	0.07
																																S25	IMK	F1	48.21	89.08
																																S25	IMK	F2	50.5	10.52
																																S25	IMK	F3	1.18	0.36
																																S25	IMK	F4	0.11	0.04
																																S26	STATION	F1	83.34	89.06
																																S26	STATION	F2	14.98	9.68
																																S26	STATION	F3	1.46	0.98
																																S26	STATION	F4	0.23	0.28
																																S26	CONTROLE	F1	76.02	52.44
																																S26	CONTROLE	F2	21.74	46.35
																																S26	CONTROLE	F3	1.71	0.89
																																S26	CONTROLE	F4	0.53	0.31
																																S26	REEL	F1	34.81	47.59
																																S26	REEL	F2	60.81	47.41
																																S26	REEL	F3	3.85	4.56
																																S26	REEL	F4	0.53	0.44
																																S26	REEL	F1	18.6	65.11
																																S26	REEL	F2	72.67	31.31
																																S26	REEL	F3	7.38	2.93
																																S26	REEL	F4	1.35	0.65
																																S26	REEL	F1	56.91	44.16
																																S26	REEL	F2	35.02	47.69
																																S26	REEL	F3	7.12	7.32
																																S26	REEL	F4	0.96	0.83
																																S26	REEL	F1	57.38	24.96
																																S26	REEL	F2	36.05	63.9
																																S26	REEL	F3	5.32	8.69
																																S26	REEL	F4	1.25	2.45
																																S26	IMV	F1	91.02	75.24
																																S26	IMV	F2	7.9	22.55
																																S26	IMV	F3	0.73	1.62
																																S26	IMV	F4	0.35	0.59
																																S26	IMV	F1	68.26	80.91
																																S26	IMV	F2	30.18	18.25
																																S26	IMV	F3	1.22	0.63
																																S26	IMV	F4	0.35	0.21
																																S26	IMV	F1	75.2	81.08
																																S26	IMV	F2	22.49	17.92
																																S26	IMV	F3	1.83	0.76
																																S26	IMV	F4	0.48	0.25
																																S26	IMV	F1	77.72	95.2
																																S26	IMV	F2	18.94	4.05
																																S26	IMV	F3	2.62	0.6
																																S26	IMV	F4	0.71	0.15
																																S26	IMK	F1	76.02	86.51
																																S26	IMK	F2	22.79	11.98
																																S26	IMK	F3	0.88	1.01
																																S26	IMK	F4	0.31	0.5
																																S26	IMK	F1	86.21	88.47
																																S26	IMK	F2	13.15	10.97
																																S26	IMK	F3	0.48	0.38
																																S26	IMK	F4	0.15	0.18
																																S26	IMK	F1	82.53	91.41
																																S26	IMK	F2	16.4	7.86
																																S26	IMK	F3	0.87	0.51
																																S26	IMK	F4	0.21	0.22
																																S26	IMK	F1	83.46	82.02
																																S26	IMK	F2	14.36	14.53
																																S26	IMK	F3	1.88	2.9
																																S26	IMK	F4	0.31	0.55
																																S27	STATION	F1	81.75	83.11
																																S27	STATION	F2	17.87	16.57
																																S27	STATION	F3	0.35	0.29
																																S27	STATION	F4	0.03	0.03
																																S27	CONTROLE	F1	94.34	81.76
																																S27	CONTROLE	F2	5.29	17.89
																																S27	CONTROLE	F3	0.34	0.33
																																S27	CONTROLE	F4	0.03	0.03
																																S27	REEL	F1	69.65	75.79
																																S27	REEL	F2	26.86	21.31
																																S27	REEL	F3	2.97	1.85
																																S27	REEL	F4	0.53	1.06
																																S27	REEL	F1	76.77	60.61
																																S27	REEL	F2	21.46	33.19
																																S27	REEL	F3	1.54	5.23
																																S27	REEL	F4	0.23	0.97
																																S27	REEL	F1	56.05	37.33
																																S27	REEL	F2	39.93	52.65
																																S27	REEL	F3	3.66	9.27
																																S27	REEL	F4	0.37	0.75
																																S27	REEL	F1	67.17	68.15
																																S27	REEL	F2	28.42	27.26
																																S27	REEL	F3	3.92	3.8
																																S27	REEL	F4	0.5	0.78
																																S27	IMV	F1	94.87	89.78
																																S27	IMV	F2	4.93	10
																																S27	IMV	F3	0.19	0.21
																																S27	IMV	F4	0.01	0.01
																																S27	IMV	F1	94.96	75.17
																																S27	IMV	F2	4.81	24.28
																																S27	IMV	F3	0.21	0.49
																																S27	IMV	F4	0.02	0.06
																																S27	IMV	F1	81	54.32
																																S27	IMV	F2	18.78	45.01
																																S27	IMV	F3	0.19	0.61
																																S27	IMV	F4	0.04	0.06
																																S27	IMV	F1	90.88	82.72
																																S27	IMV	F2	8.82	16.94
																																S27	IMV	F3	0.22	0.31
																																S27	IMV	F4	0.08	0.03
																																S27	IMK	F1	91.44	77.04
																																S27	IMK	F2	7.47	22.44
																																S27	IMK	F3	1.04	0.46
																																S27	IMK	F4	0.05	0.06
																																S27	IMK	F1	93.75	92.05
																																S27	IMK	F2	6	7.46
																																S27	IMK	F3	0.23	0.45
																																S27	IMK	F4	0.01	0.04
																																S27	IMK	F1	93.24	96.72
																																S27	IMK	F2	6.35	3.08
																																S27	IMK	F3	0.38	0.18
																																S27	IMK	F4	0.03	0.02
																																S27	IMK	F1	92.77	95.93
																																S27	IMK	F2	7	3.95
																																S27	IMK	F3	0.22	0.11
																																S27	IMK	F4	0.02	0.01
																																S28	STATION	F1	81.43	79.63
																																S28	STATION	F2	18.11	19.52
																																S28	STATION	F3	0.39	0.73
																																S28	STATION	F4	0.07	0.13
																																S28	CONTROLE	F1	91.06	57.87
																																S28	CONTROLE	F2	8.78	40.64
																																S28	CONTROLE	F3	0.14	1.43
																																S28	CONTROLE	F4	0.01	0.06
																																S28	REEL	F1	88.29	70.22
																																S28	REEL	F2	9.9	26.82
																																S28	REEL	F3	1.68	2.77
																																S28	REEL	F4	0.12	0.19
																																S28	REEL	F1	80.01	62.27
																																S28	REEL	F2	18.62	35.18
																																S28	REEL	F3	1.19	2.45
																																S28	REEL	F4	0.17	0.11
																																S28	REEL	F1	67.45	54.33
																																S28	REEL	F2	31.01	43.3
																																S28	REEL	F3	1.46	2.22
																																S28	REEL	F4	0.08	0.15
																																S28	REEL	F1	68.24	44.65
																																S28	REEL	F2	29.28	50.16
																																S28	REEL	F3	2.31	5.03
																																S28	REEL	F4	0.17	0.16
																																S28	IMV	F1	96.04	93.67
																																S28	IMV	F2	3.84	5.96
																																S28	IMV	F3	0.09	0.29
																																S28	IMV	F4	0.03	0.07
																																S28	IMV	F1	78.67	89.22
																																S28	IMV	F2	21.16	10.51
																																S28	IMV	F3	0.14	0.21
																																S28	IMV	F4	0.02	0.06
																																S28	IMV	F1	82.79	97.9
																																S28	IMV	F2	16.79	1.97
																																S28	IMV	F3	0.38	0.11
																																S28	IMV	F4	0.05	0.01
																																S28	IMV	F1	87.97	96.1
																																S28	IMV	F2	11.63	3.52
																																S28	IMV	F3	0.35	0.29
																																S28	IMV	F4	0.05	0.09
																																S28	IMK	F1	96.04	93.67
																																S28	IMK	F2	3.84	5.96
																																S28	IMK	F3	0.09	0.29
																																S28	IMK	F4	0.03	0.07
																																S28	IMK	F1	78.67	89.22
																																S28	IMK	F2	21.16	10.51
																																S28	IMK	F3	0.14	0.21
																																S28	IMK	F4	0.02	0.06
																																S28	IMK	F1	82.79	97.9
																																S28	IMK	F2	16.79	1.97
																																S28	IMK	F3	0.38	0.11
																																S28	IMK	F4	0.05	0.01
																																S28	IMK	F1	87.97	96.1
																																S28	IMK	F2	11.63	3.52
																																S28	IMK	F3	0.35	0.29
																																S28	IMK	F4	0.05	0.09
[truncated: 51 more columns]
